# Supplementary material for: Reaching the malaria elimination goal in Brazil: a spatial analysis and time-series study
Source: Infect Dis Poverty. 2022 Apr 5;11:39. doi: 10.1186/s40249-022-00945-5 (PMC8981179; doi:10.1186/s40249-022-00945-5)
Supplement: Supplementary file 1 — Additional file 1. New malaria cases per municipality of infection, Brazilian Amazon, 2009-2020. [file 40249_2022_945_MOESM1_ESM.xlsx]

## Sheet: Additional_file_1
OBJECTID	CD_GEOCODI	UF	Name	CD_SAUDE	ano2009	ano2010	ano2011	ano2012	ano2013	ano2014	ano2015	ano2016	ano2017	ano2018	ano2019	ano2020
248	5108956	51	Nova Monte Verde	510895	0	0	0	0	0	0	0	0	1	0	0	0
249	5108907	51	Nova Maring├í	510890	4	2	0	0	1	0	0	0	0	0	0	0
250	5108857	51	Nova Maril├óndia	510885	1	0	0	0	0	0	0	0	0	0	0	0
251	5108808	51	Nova Guarita	510880	1	1	24	4	4	3	3	0	1	0	2	2
252	5108600	51	Vila Rica	510860	0	0	0	0	0	0	0	1	0	0	0	0
253	5108501	51	Vera	510850	0	0	0	0	0	0	0	0	0	0	0	0
254	5108402	51	V├írzea Grande	510840	0	0	4	0	0	0	0	0	0	0	0	0
255	5108352	51	Vale de S├úo Domingos	510835	0	1	0	0	0	0	0	0	0	0	0	0
256	5108303	51	Uni├úo do Sul	510830	0	0	0	0	0	1	0	0	0	0	0	0
257	5108204	51	Torixor├®u	510820	2	0	1	0	0	0	0	0	0	0	0	0
258	5108105	51	Tesouro	510810	0	0	0	0	0	0	0	0	0	0	1	0
259	5108055	51	Terra Nova do Norte	510805	2	0	4	1	3	0	1	0	0	0	0	0
260	5108006	51	Tapurah	510800	1	2	0	0	0	0	0	0	0	0	1	0
261	5107958	51	Tangar├í da Serra	510795	2	1	0	1	0	1	0	0	0	0	0	0
262	5107941	51	Tabapor├ú	510794	0	0	0	0	0	0	0	0	0	0	1	0
263	5107925	51	Sorriso	510792	1	5	3	0	0	0	0	1	0	0	0	0
264	5107909	51	Sinop	510790	10	102	27	171	34	0	2	0	2	1	5	0
265	5107883	51	Serra Nova Dourada	510788	0	0	0	0	0	0	0	0	0	1	0	0
266	5107875	51	Sapezal	510787	79	15	3	3	1	0	1	0	0	0	0	1
267	5107859	51	S├úo F├®lix do Araguaia	510785	1	2	0	0	0	0	1	0	0	0	0	0
268	5107800	51	Santo Ant├┤nio do Leverger	510780	0	0	0	0	1	0	0	0	0	0	0	0
269	5107792	51	Santo Ant├┤nio do Leste	510779	0	0	0	1	0	0	0	0	0	0	0	0
270	5107776	51	Santa Terezinha	510777	0	0	0	0	0	0	0	0	0	0	0	0
271	5107768	51	Santa Rita do Trivelato	510776	0	0	0	0	0	0	0	0	0	0	0	0
272	5107750	51	Salto do C├®u	510775	1	0	0	0	0	0	0	0	0	0	0	0
273	5107743	51	Santa Cruz do Xingu	510774	0	1	0	0	0	0	0	0	0	0	0	0
274	5107701	51	Ros├írio Oeste	510770	0	0	0	0	1	0	0	0	0	0	0	0
275	5107602	51	Rondon├│polis	510760	0	0	7	1	0	0	0	0	0	1	3	1
276	5107578	51	Rondol├óndia	510757	50	25	30	34	92	16	8	4	5	0	3	8
277	5107404	51	S├úo Pedro da Cipa	510740	0	0	0	0	0	0	0	0	0	0	0	0
278	5107354	51	S├úo Jos├® do Xingu	510735	0	0	1	0	5	0	1	0	0	1	1	0
279	5107305	51	S├úo Jos├® do Rio Claro	510730	1	1	0	0	0	0	1	0	0	0	0	0
280	5107297	51	S├úo Jos├® do Povo	510729	0	0	0	0	0	0	0	0	0	0	0	0
281	5107263	51	Santo Afonso	510726	0	1	1	0	0	0	0	0	0	0	0	0
282	5107248	51	Santa Carmem	510724	0	1	0	0	0	0	0	0	0	0	0	0
283	5107206	51	Rio Branco	510720	0	0	0	0	0	0	0	0	0	0	0	0
284	5107198	51	Ribeir├úozinho	510719	6	0	1	0	0	1	0	0	0	0	0	0
285	5107180	51	Ribeir├úo Cascalheira	510718	0	8	3	0	0	0	0	0	0	0	0	0
286	5107156	51	Reserva do Caba├ºal	510715	0	0	0	0	0	0	0	0	0	0	0	0
287	5107107	51	S├úo Jos├® dos Quatro Marcos	510710	0	0	0	0	0	0	0	0	0	0	0	0
288	5107065	51	Quer├¬ncia	510706	2	0	8	0	1	3	0	0	0	0	0	0
289	5107040	51	Primavera do Leste	510704	0	0	0	0	0	0	0	0	0	0	0	0
290	5107008	51	Poxor├®u	510700	0	0	0	0	0	0	0	0	0	0	0	0
291	5106851	51	Porto Estrela	510685	0	0	0	0	0	0	0	0	0	0	0	0
292	5106828	51	Porto Esperidi├úo	510682	0	0	0	0	0	0	0	0	0	0	0	0
293	5106802	51	Porto dos Ga├║chos	510680	0	1	0	0	0	0	0	0	0	0	0	0
294	5106778	51	Porto Alegre do Norte	510677	0	0	0	0	0	0	0	0	0	1	0	0
295	5106752	51	Pontes e Lacerda	510675	1	2	1	0	0	0	1	2	1	0	3	422
296	5106703	51	Ponte Branca	510670	0	0	0	0	0	0	0	0	0	0	0	0
297	5106653	51	Pontal do Araguaia	510665	0	1	0	0	0	0	0	0	0	0	0	0
298	5106505	51	Pocon├®	510650	0	2	5	2	2	0	0	0	0	0	0	0
299	5106455	51	Planalto da Serra	510645	0	0	0	0	0	0	0	0	0	0	0	0
300	5106422	51	Peixoto de Azevedo	510642	9	25	3	16	20	5	1	3	0	0	8	1
301	5106372	51	Pedra Preta	510637	0	0	0	1	0	0	0	0	0	0	0	0
302	5106315	51	Novo Santo Ant├┤nio	510631	0	0	0	0	0	0	0	0	0	0	0	0
303	5106307	51	Paranatinga	510630	1	0	0	0	0	0	0	1	0	2	0	1
304	5106299	51	Parana├¡ta	510629	0	3	2	1	5	1	1	0	0	0	1	3
305	5106281	51	Novo S├úo Joaquim	510628	0	0	0	0	0	0	0	0	0	0	0	0
306	5106273	51	Novo Horizonte do Norte	510627	1	0	0	0	0	0	0	0	0	0	0	0
307	5106265	51	Novo Mundo	510626	1	0	3	2	18	5	2	0	1	1	0	7
308	5106257	51	Nova Xavantina	510625	0	0	0	0	0	1	0	0	0	0	0	0
309	5106240	51	Nova Ubirat├ú	510624	0	0	0	1	0	0	0	0	0	0	0	0
310	5106232	51	Nova Ol├¡mpia	510623	0	0	0	3	0	0	0	0	0	0	0	0
311	5106224	51	Nova Mutum	510622	0	6	2	2	0	0	0	0	0	0	0	0
312	5106216	51	Nova Cana├ú do Norte	510621	1	1	0	0	0	0	0	0	0	0	0	0
313	5106208	51	Nova Brasil├óndia	510620	0	0	0	0	0	0	0	0	0	0	0	0
314	5106190	51	Nova Santa Helena	510619	2	1	0	0	0	0	0	0	0	0	0	0
315	5106182	51	Nova Lacerda	510618	20	43	5	4	0	0	0	0	0	2	0	3
316	5106174	51	Nova Nazar├®	510617	0	0	0	0	0	0	0	0	1	0	1	0
317	5106158	51	Nova Bandeirantes	510615	2	56	99	16	158	54	93	74	10	1	2	4
318	5106109	51	Nossa Senhora do Livramento	510610	0	0	0	0	0	0	0	0	0	0	0	0
319	5106000	51	Nortel├óndia	510600	0	0	0	0	0	0	0	0	0	0	0	0
320	5105903	51	Nobres	510590	2	0	0	1	1	0	0	0	0	0	0	0
321	5105622	51	Mirassol d'Oeste	510562	1	1	0	0	0	0	0	0	0	1	0	0
322	5105606	51	Matup├í	510560	0	5	2	1	4	0	2	0	5	1	6	4
323	5105580	51	Marcel├óndia	510558	3	1	0	2	0	0	0	0	0	0	0	0
324	5105507	51	Vila Bela da Sant├¡ssima Trindade	510550	4	5	0	0	0	0	0	0	0	0	0	270
325	5105309	51	Luciara	510530	0	0	0	0	0	0	0	0	0	0	0	0
326	5105259	51	Lucas do Rio Verde	510525	1	133	3	0	1	0	0	1	0	0	0	0
327	5105234	51	Lambari D'Oeste	510523	0	0	0	0	0	0	0	0	0	0	1	0
328	5105200	51	Juscimeira	510520	0	0	1	0	0	0	0	0	0	0	0	0
329	5105176	51	Juruena	510517	4	5	6	0	0	0	2	0	0	0	0	0
330	5105150	51	Ju├¡na	510515	272	26	12	3	0	4	4	1	0	16	5	35
331	5105101	51	Juara	510510	7	3	4	4	0	0	0	0	0	0	2	0
332	5105002	51	Jauru	510500	1	0	0	0	0	0	0	0	0	0	0	0
333	5104906	51	Jangada	510490	0	0	0	0	0	0	0	0	0	0	0	0
334	5104807	51	Jaciara	510480	0	0	0	0	0	0	0	0	0	0	0	0
335	5104609	51	Itiquira	510460	1	0	0	0	0	0	0	0	0	0	0	0
336	5104559	51	Ita├║ba	510455	0	0	0	2	0	3	2	0	0	0	0	0
337	5104542	51	Itanhang├í	510454	0	1	2	0	0	0	0	0	0	0	0	0
338	5104526	51	Ipiranga do Norte	510452	0	0	0	0	0	0	0	0	1	0	0	0
339	5104500	51	Indiava├¡	510450	0	0	0	0	0	0	0	0	0	0	0	0
340	5104203	51	Guiratinga	510420	1	0	1	0	0	3	1	1	1	2	0	0
341	5104104	51	Guarant├ú do Norte	510410	35	7	5	5	3	1	4	1	0	0	2	3
342	5103957	51	Gl├│ria D'Oeste	510395	0	0	0	0	0	0	0	0	0	0	0	0
343	5103908	51	General Carneiro	510390	2	0	0	0	0	0	0	0	0	0	0	0
344	5103858	51	Ga├║cha do Norte	510385	1	0	0	0	0	0	0	0	0	0	0	0
345	5103809	51	Figueir├│polis D'Oeste	510380	0	0	0	0	0	0	0	0	0	0	0	0
346	5103700	51	Feliz Natal	510370	8	5	1	0	0	0	0	0	0	0	0	0
347	5103601	51	Dom Aquino	510360	0	0	0	0	0	0	1	0	0	0	0	0
348	5103502	51	Diamantino	510350	1	0	0	0	0	1	0	0	0	0	0	1
349	5103452	51	Denise	510345	0	0	0	0	0	0	0	0	0	0	0	0
350	5103437	51	Curvel├óndia	510343	0	0	0	0	0	0	0	0	0	0	0	0
351	5103403	51	Cuiab├í	510340	8	12	5	8	2	7	3	0	4	2	1	4
352	5103379	51	Cotrigua├ºu	510337	1	2	1	0	2	1	0	0	1	0	0	7
353	5103361	51	Conquista D'Oeste	510336	4	3	0	0	0	0	0	0	0	0	0	48
354	5103353	51	Confresa	510335	2	2	0	1	0	0	0	0	0	0	0	0
355	5103304	51	Comodoro	510330	167	26	6	2	1	1	0	0	0	39	38	201
356	5103254	51	Colniza	510325	2047	1256	906	613	689	829	1037	453	461	753	1441	1133
357	5103205	51	Col├¡der	510320	1	1	4	8	2	0	0	1	0	0	0	0
358	5103106	51	Cocalinho	510310	0	0	0	0	0	0	2	2	0	0	1	0
359	5103056	51	Cl├íudia	510305	1	1	0	1	0	0	0	0	0	0	0	0
360	5103007	51	Chapada dos Guimar├úes	510300	1	1	0	2	1	0	0	0	0	0	0	0
361	5102850	51	Castanheira	510285	3	1	2	1	0	0	0	0	0	0	0	1
362	5102793	51	Carlinda	510279	0	2	0	0	0	0	0	0	0	0	1	0
363	5102702	51	Canarana	510270	0	0	0	0	0	0	0	0	0	0	1	0
364	5102694	51	Canabrava do Norte	510269	0	1	0	0	0	0	0	0	0	0	0	0
365	5102686	51	Campos de J├║lio	510268	26	8	0	2	0	0	0	0	0	0	2	0
366	5102678	51	Campo Verde	510267	0	0	0	0	0	1	0	0	0	0	0	0
367	5102637	51	Campo Novo do Parecis	510263	4	1	1	1	2	1	0	0	0	0	0	0
368	5102603	51	Campin├ípolis	510260	1	3	0	0	0	0	0	0	0	0	0	0
369	5102504	51	C├íceres	510250	2	1	2	1	0	0	0	0	1	0	0	0
370	5101902	51	Brasnorte	510190	20	12	15	7	5	1	0	1	1	0	0	1
371	5101852	51	Bom Jesus do Araguaia	510185	0	2	0	0	0	0	0	0	0	0	0	1
372	5101803	51	Barra do Gar├ºas	510180	0	0	0	0	0	0	0	0	0	0	1	0
373	5101704	51	Barra do Bugres	510170	1	1	1	0	1	0	0	0	1	0	1	0
374	5101605	51	Bar├úo de Melga├ºo	510160	0	0	0	0	0	0	0	0	0	0	0	0
375	5101407	51	Aripuan├ú	510140	392	248	200	100	41	27	8	23	95	180	732	1410
376	5101308	51	Aren├ípolis	510130	0	0	1	0	0	0	0	0	0	0	0	0
377	5101258	51	Araputanga	510125	0	0	0	0	0	0	0	0	0	0	0	0
378	5101209	51	Araguainha	510120	0	0	0	0	0	0	0	0	0	0	0	0
379	5101001	51	Araguaiana	510100	0	0	0	0	0	0	0	0	0	0	0	0
380	5100805	51	Apiac├ís	510080	26	36	127	29	20	4	1	0	1	1	6	13
381	5100607	51	Alto Taquari	510060	0	0	0	0	0	1	1	0	0	0	0	0
382	5100508	51	Alto Paraguai	510050	0	0	0	0	0	0	0	0	0	0	0	0
383	5100409	51	Alto Gar├ºas	510040	0	0	0	0	0	0	0	0	0	0	0	0
384	5100359	51	Alto Boa Vista	510035	0	1	0	0	0	0	0	0	0	0	0	0
385	5100300	51	Alto Araguaia	510030	0	0	0	0	0	0	0	0	0	0	0	0
386	5100250	51	Alta Floresta	510025	3	10	6	5	8	1	4	0	0	0	2	3
387	5100201	51	├ügua Boa	510020	0	30	26	0	1	2	0	0	0	0	0	0
388	5100102	51	Acorizal	510010	1	3	0	0	0	0	0	0	0	0	0	0
4906	2114007	21	Z├® Doca	211400	18	229	65	9	1	4	0	0	81	41	2	0
4907	2113009	21	Vitorino Freire	211300	1	1	1	2	0	1	0	0	0	1	0	1
4908	2112902	21	Vit├│ria do Mearim	211290	0	3	21	1	0	0	0	0	0	0	0	0
4909	2112852	21	Vila Nova dos Mart├¡rios	211285	0	16	0	0	0	0	0	0	0	0	0	0
4910	2112803	21	Viana	211280	0	0	0	0	0	0	0	0	0	0	0	0
4911	2112704	21	Vargem Grande	211270	0	1	0	0	0	1	0	0	0	0	0	0
4912	2112605	21	Urbano Santos	211260	0	0	0	0	0	0	0	0	0	0	0	0
4913	2112506	21	Tut├│ia	211250	0	1	1	0	0	0	0	0	0	0	0	0
4914	2112456	21	Turil├óndia	211245	57	56	81	70	85	30	9	9	30	6	1	0
4915	2112407	21	Turia├ºu	211240	339	76	116	259	68	2	7	7	15	0	0	0
4916	2112308	21	Tuntum	211230	0	0	0	0	0	0	0	0	0	0	0	0
4917	2112274	21	Tufil├óndia	211227	7	6	4	2	0	0	0	0	0	0	0	0
4918	2112233	21	Trizidela do Vale	211223	0	0	0	1	0	1	0	0	0	0	0	0
4919	2112209	21	Timon	211220	0	0	0	0	0	0	0	0	0	0	0	0
4920	2112100	21	Timbiras	211210	0	0	4	0	0	0	0	0	0	0	0	0
4921	2112001	21	Tasso Fragoso	211200	0	0	0	0	0	0	0	0	0	0	0	0
4922	2111953	21	Sucupira do Riach├úo	211195	0	0	0	0	0	0	0	0	0	0	0	0
4923	2111904	21	Sucupira do Norte	211190	2	1	2	0	0	0	0	0	0	0	0	0
4924	2111805	21	S├¡tio Novo	211180	0	0	0	0	0	0	0	0	0	0	0	0
4925	2111789	21	Serrano do Maranh├úo	211178	0	2	0	0	0	0	0	0	0	0	0	0
4926	2111763	21	Senador La Rocque	211176	27	0	2	0	0	0	0	0	0	0	0	0
4927	2111748	21	Senador Alexandre Costa	211174	0	0	0	0	0	0	0	0	0	0	0	0
4928	2111722	21	Satubinha	211172	0	0	4	1	0	0	0	0	0	0	0	0
4929	2111706	21	S├úo Vicente Ferrer	211170	0	0	0	0	0	1	0	0	0	0	0	0
4930	2111672	21	S├úo Roberto	211167	1	0	0	0	0	0	2	1	0	1	0	0
4931	2111631	21	S├úo Raimundo do Doca Bezerra	211163	0	0	0	1	0	0	0	0	0	2	0	0
4932	2111607	21	S├úo Raimundo das Mangabeiras	211160	0	0	0	0	0	0	0	0	0	0	0	0
4933	2111573	21	S├úo Pedro dos Crentes	211157	0	0	0	0	0	0	0	0	0	0	0	0
4934	2111532	21	S├úo Pedro da ├ügua Branca	211153	0	0	3	0	0	1	0	0	0	0	0	0
4935	2111508	21	S├úo Mateus do Maranh├úo	211150	145	38	3	0	10	1	0	0	0	0	0	0
4936	2111409	21	S├úo Lu├¡s Gonzaga do Maranh├úo	211140	3	33	1	1	4	0	0	0	0	0	0	0
4937	2111300	21	S├úo Lu├¡s	211130	56	33	19	11	2	4	0	0	0	0	0	0
4938	2111250	21	S├úo Jos├® dos Bas├¡lios	211125	2	0	0	0	0	0	0	0	1	0	0	0
4939	2111201	21	S├úo Jos├® de Ribamar	211120	11	2	3	6	1	0	0	0	0	0	0	0
4940	2111102	21	S├úo Jo├úo dos Patos	211110	0	0	0	0	0	0	0	0	0	0	0	0
4941	2111078	21	S├úo Jo├úo do Soter	211107	3	0	0	0	0	7	1	0	0	0	0	0
4942	2111052	21	S├úo Jo├úo do Para├¡so	211105	0	0	1	0	0	0	0	0	0	0	0	0
4943	2111029	21	S├úo Jo├úo do Car├║	211102	2	2	0	3	0	0	0	0	0	0	0	0
4944	2111003	21	S├úo Jo├úo Batista	211100	0	2	0	1	0	1	0	0	0	0	0	0
4945	2110906	21	S├úo Francisco do Maranh├úo	211090	0	0	0	0	0	0	0	0	0	0	0	0
4946	2110856	21	S├úo Francisco do Brej├úo	211085	0	0	0	0	0	0	0	0	0	0	0	0
4947	2110807	21	S├úo F├®lix de Balsas	211080	0	0	0	0	0	0	0	0	0	0	0	0
4948	2110708	21	S├úo Domingos do Maranh├úo	211070	1	1	0	0	0	0	0	0	0	0	0	0
4949	2110658	21	S├úo Domingos do Azeit├úo	211065	0	0	0	0	0	0	0	0	0	0	0	0
4950	2110609	21	S├úo Bernardo	211060	0	0	0	0	0	0	0	0	0	0	0	0
4951	2110500	21	S├úo Bento	211050	1	0	0	0	0	0	0	0	0	0	0	0
4952	2110401	21	S├úo Benedito do Rio Preto	211040	2	0	0	0	0	0	0	0	0	0	0	0
4953	2110302	21	Santo Ant├┤nio dos Lopes	211030	1	1	1	0	0	0	0	1	0	0	0	0
4954	2110278	21	Santo Amaro do Maranh├úo	211027	0	0	0	0	0	0	0	0	0	0	0	0
4955	2110237	21	Santana do Maranh├úo	211023	0	0	0	0	0	0	0	0	0	0	0	0
4956	2110203	21	Santa Rita	211020	1	0	0	0	0	0	0	1	0	0	0	0
4957	2110104	21	Santa Quit├®ria do Maranh├úo	211010	0	0	0	0	0	0	1	0	0	0	0	3
4958	2110039	21	Santa Luzia do Paru├í	211003	51	53	38	1	5	0	1	3	0	0	0	0
4959	2110005	21	Santa Luzia	211000	35	34	5	9	1	25	0	0	5	0	0	0
4960	2109908	21	Santa In├¬s	210990	11	21	16	3	1	0	0	0	0	0	0	0
4961	2109809	21	Santa Helena	210980	113	27	407	167	40	42	3	1	25	0	3	1
4962	2109759	21	Santa Filomena do Maranh├úo	210975	0	0	0	0	0	0	0	0	1	0	0	0
4963	2109700	21	Samba├¡ba	210970	0	0	0	0	0	0	0	0	0	0	0	0
4964	2109601	21	Ros├írio	210960	28	12	2	2	0	0	0	0	0	0	0	0
4965	2109551	21	Ribamar Fiquene	210955	0	0	0	0	1	0	0	0	0	0	0	0
4966	2109502	21	Riach├úo	210950	0	0	0	0	0	0	0	0	0	0	0	0
4967	2109452	21	Raposa	210945	7	3	1	0	0	0	0	0	0	0	0	0
4968	2109403	21	Primeira Cruz	210940	3	0	0	0	0	0	0	0	0	0	0	0
4969	2109304	21	Presidente Vargas	210930	2	1	1	0	8	1	0	0	0	0	0	0
4970	2109270	21	Presidente Sarney	210927	118	9	219	32	116	19	0	0	0	0	0	0
4971	2109239	21	Presidente M├®dici	210923	34	33	8	0	3	0	0	2	0	0	0	0
4972	2109205	21	Presidente Juscelino	210920	98	38	3	1	0	0	0	0	0	0	0	0
4973	2109106	21	Presidente Dutra	210910	0	1	3	0	0	0	0	0	1	1	0	0
4975	2109007	21	Porto Franco	210900	1	1	0	0	6	0	0	0	0	0	0	0
4976	2108900	21	Po├º├úo de Pedras	210890	0	0	0	1	0	0	1	0	0	0	0	0
4977	2108801	21	Pirapemas	210880	31	5	0	0	1	0	0	0	0	0	0	0
4978	2108702	21	Pio XII	210870	1	2	1	0	0	0	0	0	0	0	0	0
4979	2108603	21	Pinheiro	210860	9	5	39	10	1	1	0	0	0	0	0	0
4980	2108504	21	Pindar├®-Mirim	210850	3	0	0	1	0	0	0	0	0	3	0	0
4981	2108454	21	Peritor├│	210845	18	37	2	0	0	1	1	3	0	1	0	0
4982	2108405	21	Peri Mirim	210840	0	0	2	0	0	0	0	0	0	0	0	0
4983	2108306	21	Penalva	210830	1	0	0	0	0	0	0	0	0	0	0	1
4984	2108256	21	Pedro do Ros├írio	210825	49	3	7	3	7	6	22	0	0	0	0	0
4985	2108207	21	Pedreiras	210820	0	2	0	0	0	0	0	0	0	0	0	0
4986	2108108	21	Paulo Ramos	210810	6	1	0	2	0	0	0	0	0	0	0	0
4987	2108058	21	Paulino Neves	210805	0	0	0	0	0	0	0	0	0	0	0	0
4988	2108009	21	Pastos Bons	210800	0	0	1	3	0	0	0	0	0	0	0	0
4989	2107902	21	Passagem Franca	210790	0	0	0	0	0	0	0	0	0	0	0	0
4990	2107803	21	Parnarama	210780	14	59	0	0	0	0	0	0	0	0	0	0
4991	2107704	21	Paraibano	210770	1	0	3	0	0	0	1	0	1	0	0	0
4992	2107605	21	Palmeir├óndia	210760	1	0	0	1	1	0	0	0	0	0	0	0
4993	2107506	21	Pa├ºo do Lumiar	210750	0	1	1	0	1	0	0	1	0	0	0	0
4994	2107456	21	Olinda Nova do Maranh├úo	210745	0	0	2	0	0	0	0	0	0	0	0	0
4995	2107407	21	Olho d'├ügua das Cunh├ús	210740	0	0	1	5	1	1	0	0	0	0	0	0
4996	2107357	21	Nova Olinda do Maranh├úo	210735	18	8	6	3	2	19	3	1	0	2	0	2
4997	2107308	21	Nova Iorque	210730	0	0	0	0	0	0	0	0	0	0	0	0
4998	2107258	21	Nova Colinas	210725	0	0	0	0	0	0	0	0	0	0	0	0
4999	2107209	21	Nina Rodrigues	210720	0	0	0	0	0	0	0	0	0	0	0	0
5000	2107100	21	Morros	210710	8	3	0	0	0	0	0	0	0	0	0	0
5001	2107001	21	Montes Altos	210700	0	0	0	0	0	0	0	0	0	0	0	0
5002	2106904	21	Mon├º├úo	210690	4	42	1	0	1	0	0	0	0	0	0	0
4974	2109056	21	Porto Rico do Maranh├úo	210905	7	4	0	0	0	0	0	0	0	0	0	0
5003	2106805	21	Mirinzal	210680	0	0	4	0	0	1	0	0	0	0	0	0
5004	2106755	21	Miranda do Norte	210675	0	0	0	0	0	0	0	0	0	0	0	0
5005	2106706	21	Mirador	210670	0	0	0	0	0	0	0	0	0	0	0	0
5006	2106672	21	Milagres do Maranh├úo	210667	1	0	0	0	0	0	0	0	0	0	0	0
5007	2106631	21	Mat├Áes do Norte	210663	15	1	0	0	0	0	0	0	0	0	0	0
5008	2106607	21	Mat├Áes	210660	1	0	0	0	0	0	0	0	0	0	0	0
5009	2106508	21	Matinha	210650	0	1	2	0	0	0	0	0	0	0	0	0
5010	2106409	21	Mata Roma	210640	0	0	1	0	0	1	0	0	0	0	0	0
5011	2106375	21	Maranh├úozinho	210637	5	6	4	2	2	0	0	1	1	1	0	0
5012	2106359	21	Maraj├í do Sena	210635	1	2	0	0	1	1	0	3	0	8	0	0
5013	2106326	21	Maraca├ºum├®	210632	72	33	18	9	9	9	24	12	8	3	1	0
5014	2106300	21	Magalh├úes de Almeida	210630	0	0	0	0	0	0	0	0	0	0	0	0
5015	2106201	21	Lu├¡s Domingues	210620	19	29	0	0	0	0	1	0	0	0	0	0
5016	2106102	21	Loreto	210610	0	0	0	0	0	0	0	0	0	0	0	0
5017	2106003	21	Lima Campos	210600	0	0	0	0	0	1	0	0	0	0	0	0
5018	2105989	21	Lajeado Novo	210598	0	0	0	0	1	0	0	0	0	0	0	0
5019	2105963	21	Lagoa Grande do Maranh├úo	210596	0	15	2	0	1	0	0	0	0	5	0	1
5020	2105948	21	Lago dos Rodrigues	210594	0	0	0	0	0	0	0	0	0	0	0	0
5021	2105922	21	Lagoa do Mato	210592	0	0	0	0	0	0	0	0	0	0	0	0
5022	2105906	21	Lago Verde	210590	0	1	0	0	0	0	0	0	0	0	0	0
5023	2105807	21	Lago do Junco	210580	0	0	0	0	0	0	0	0	0	0	0	0
5024	2105708	21	Lago da Pedra	210570	2	11	3	4	0	4	0	2	2	0	0	0
5025	2105658	21	Junco do Maranh├úo	210565	76	10	10	1	1	0	0	0	0	0	0	0
5026	2105609	21	Josel├óndia	210560	2	4	5	2	1	3	1	0	0	0	0	0
5027	2105500	21	Jo├úo Lisboa	210550	0	0	0	0	0	0	0	0	0	0	0	0
5028	2105476	21	Jenipapo dos Vieiras	210547	0	0	0	0	0	0	1	0	10	124	39	29
5029	2105450	21	Jatob├í	210545	0	1	0	0	0	0	0	0	0	0	0	0
5030	2105427	21	Itinga do Maranh├úo	210542	4	9	5	1	0	0	2	1	0	0	0	0
5031	2105401	21	Itapecuru Mirim	210540	0	0	0	0	0	0	0	0	0	0	0	0
5032	2105351	21	Itaipava do Graja├║	210535	1	5	1	0	3	0	0	1	11	3	3	2
5033	2105302	21	Imperatriz	210530	1	8	1	1	1	0	0	1	1	0	0	0
5034	2105203	21	Igarap├® Grande	210520	0	1	0	0	0	1	0	0	0	0	0	0
5035	2105153	21	Igarap├® do Meio	210515	0	0	0	0	0	0	0	0	0	0	0	0
5036	2105104	21	Icatu	210510	28	18	4	2	0	1	0	0	0	0	0	0
5037	2105005	21	Humberto de Campos	210500	0	1	1	0	0	0	0	0	0	0	0	0
5038	2104909	21	Guimar├úes	210490	41	41	224	20	0	0	1	0	0	0	0	0
5039	2104800	21	Graja├║	210480	4	1	3	1	0	0	2	1	1	13	6	10
5040	2104701	21	Gra├ºa Aranha	210470	1	0	0	0	0	0	0	0	0	0	0	0
5041	2104677	21	Governador Nunes Freire	210467	105	44	114	30	5	38	46	18	6	1	1	0
5042	2104651	21	Governador Newton Bello	210465	4	1	0	0	0	0	0	0	0	0	5	0
5043	2104628	21	Governador Luiz Rocha	210462	7	1	1	3	0	0	0	0	0	0	0	0
5044	2104602	21	Governador Eug├¬nio Barros	210460	1	1	1	0	1	0	0	0	0	0	0	0
5045	2104552	21	Governador Edison Lob├úo	210455	0	0	0	0	0	0	0	0	0	0	0	0
5046	2104503	21	Governador Archer	210450	0	1	1	0	0	0	0	0	0	0	0	0
5047	2104404	21	Gon├ºalves Dias	210440	2	3	18	1	0	0	0	0	0	0	0	3
5048	2104305	21	Godofredo Viana	210430	13	8	0	8	2	2	0	0	2	1	0	0
5049	2104206	21	Fortuna	210420	53	62	11	8	1	0	0	0	0	0	1	0
5050	2104107	21	Fortaleza dos Nogueiras	210410	0	0	0	0	0	0	0	0	0	0	0	0
5051	2104099	21	Formosa da Serra Negra	210409	1	0	0	0	1	0	0	0	0	0	0	0
5052	2104081	21	Fernando Falc├úo	210408	0	0	0	0	0	0	0	0	0	0	0	0
5053	2104073	21	Feira Nova do Maranh├úo	210407	0	0	0	0	0	0	0	0	0	0	0	0
5054	2104057	21	Estreito	210405	0	0	1	0	3	0	0	0	0	0	0	0
5055	2104008	21	Esperantin├│polis	210400	0	0	0	0	0	0	0	11	0	0	2	0
5056	2103901	21	Duque Bacelar	210390	0	0	0	0	0	0	0	0	0	0	0	0
5057	2103802	21	Dom Pedro	210380	0	2	2	0	0	0	0	0	0	0	0	0
5058	2103752	21	Davin├│polis	210375	1	3	0	0	0	0	0	0	0	0	0	0
5059	2103703	21	Cururupu	210370	3	2	0	0	0	0	0	0	0	0	0	0
5060	2103604	21	Coroat├í	210360	114	32	4	0	1	0	0	0	0	0	0	0
5061	2103554	21	Concei├º├úo do Lago-A├ºu	210355	1	22	22	4	5	1	2	0	0	0	0	2
5062	2103505	21	Colinas	210350	0	0	0	1	0	0	0	0	0	1	0	0
5063	2103406	21	Coelho Neto	210340	0	0	0	0	0	0	0	0	0	0	0	0
5064	2103307	21	Cod├│	210330	24	1	0	2	36	58	0	0	0	0	0	0
5065	2103257	21	Cidel├óndia	210325	0	1	0	0	0	0	0	0	0	0	0	0
5066	2103208	21	Chapadinha	210320	1	0	0	0	0	0	0	0	0	0	0	0
5067	2103174	21	Centro Novo do Maranh├úo	210317	609	303	138	23	6	3	2	18	33	42	4	0
5068	2103158	21	Centro do Guilherme	210315	27	15	8	10	0	0	2	0	0	0	0	1
5069	2103125	21	Central do Maranh├úo	210312	0	0	2	0	0	0	0	0	0	0	0	0
5070	2103109	21	Cedral	210310	19	4	94	36	1	0	0	0	0	0	0	0
5071	2103000	21	Caxias	210300	7	1	5	0	0	11	0	0	1	0	0	0
5072	2102903	21	Carutapera	210290	108	15	13	1	3	0	1	0	0	0	0	0
5073	2102804	21	Carolina	210280	0	0	0	0	0	0	0	0	0	0	0	0
5074	2102754	21	Capinzal do Norte	210275	0	1	0	0	0	0	0	0	0	0	0	0
5075	2102705	21	Cantanhede	210270	26	0	0	0	0	0	0	0	0	0	0	0
5076	2102606	21	C├óndido Mendes	210260	426	169	116	55	59	110	22	20	51	6	1	0
5077	2102556	21	Campestre do Maranh├úo	210255	0	0	0	0	0	0	0	0	0	0	0	0
5078	2102507	21	Cajari	210250	0	0	0	0	0	0	0	0	0	0	0	0
5079	2102408	21	Cajapi├│	210240	0	0	0	0	0	0	0	0	0	0	0	0
5080	2102374	21	Cachoeira Grande	210237	22	11	4	0	0	0	0	0	0	0	0	0
5081	2102358	21	Buritirana	210235	1	0	0	0	0	0	0	0	0	0	0	0
5082	2102325	21	Buriticupu	210232	0	27	1	5	0	14	0	0	0	0	0	0
5083	2102309	21	Buriti Bravo	210230	15	11	0	0	0	0	0	0	0	0	0	0
5084	2102200	21	Buriti	210220	0	1	0	0	0	0	1	0	0	0	0	0
5085	2102150	21	Brejo de Areia	210215	2	0	3	34	4	3	1	1	1	0	0	0
5086	2102101	21	Brejo	210210	1	2	0	1	0	0	0	0	0	0	1	0
5087	2102077	21	Bom Lugar	210207	0	0	0	0	0	0	0	0	0	0	0	0
5088	2102036	21	Bom Jesus das Selvas	210203	3	20	6	1	1	0	0	0	0	0	1	4
5089	2102002	21	Bom Jardim	210200	18	26	9	3	3	2	0	1	9	2	8	3
5090	2101970	21	Boa Vista do Gurupi	210197	70	16	124	25	0	2	0	0	3	0	2	1
5091	2101939	21	Bernardo do Mearim	210193	0	0	0	0	0	0	0	0	0	0	0	0
5092	2101905	21	Bequim├úo	210190	2	0	2	0	0	0	0	0	0	0	0	0
5093	2101806	21	Benedito Leite	210180	0	0	8	0	0	0	0	0	0	0	0	0
5094	2101772	21	Bela Vista do Maranh├úo	210177	16	12	1	0	0	0	0	0	0	0	0	0
5095	2101731	21	Bel├ígua	210173	0	1	0	0	0	0	0	0	0	0	0	0
5096	2101707	21	Barreirinhas	210170	0	1	0	0	1	0	0	0	0	0	0	0
5097	2101608	21	Barra do Corda	210160	3	1	1	1	0	0	0	0	0	3	0	4
5098	2101509	21	Bar├úo de Graja├║	210150	0	0	0	0	0	0	0	0	0	0	0	0
5099	2101400	21	Balsas	210140	1	0	0	0	0	0	0	1	0	0	1	0
5100	2101350	21	Bacurituba	210135	0	0	0	0	0	0	0	0	0	0	0	0
5101	2101301	21	Bacuri	210130	1	1	0	0	0	0	0	0	0	0	0	0
5102	2101251	21	Bacabeira	210125	2	1	0	0	0	0	0	0	0	0	0	0
5103	2101202	21	Bacabal	210120	35	58	23	2	3	0	1	4	0	0	1	0
5104	2101103	21	Axix├í	210110	20	9	1	0	0	0	0	0	0	0	0	0
5105	2101004	21	Arari	210100	0	0	0	0	0	0	0	0	0	0	0	0
5106	2100956	21	Arame	210095	6	7	1	2	1	4	1	0	5	1	3	0
5107	2100907	21	Araioses	210090	0	0	0	0	0	0	0	0	0	0	0	0
5108	2100873	21	Araguan├ú	210087	10	5	18	2	0	1	0	0	13	9	0	0
5109	2100832	21	Apicum-A├ºu	210083	6	15	9	10	0	0	0	0	0	0	0	0
5110	2100808	21	Anapurus	210080	0	0	1	0	0	0	0	0	0	0	0	0
5111	2100709	21	Anajatuba	210070	0	0	0	0	0	0	0	0	0	0	0	0
5112	2100600	21	Amarante do Maranh├úo	210060	3	0	0	0	0	0	0	0	0	0	0	0
5113	2100550	21	Amap├í do Maranh├úo	210055	181	122	62	10	13	153	6	5	21	7	0	1
5114	2100501	21	Alto Parna├¡ba	210050	0	0	0	0	0	0	0	0	0	0	0	0
5115	2100477	21	Alto Alegre do Pindar├®	210047	7	11	5	1	0	0	0	0	0	0	0	0
5116	2100436	21	Alto Alegre do Maranh├úo	210043	115	101	0	0	5	0	2	2	0	1	0	0
5117	2100402	21	Altamira do Maranh├úo	210040	0	0	2	1	0	0	1	0	0	0	0	0
5118	2100303	21	Aldeias Altas	210030	0	0	0	0	0	0	0	0	0	0	0	0
5119	2100204	21	Alc├óntara	210020	268	67	65	34	4	4	0	0	0	1	0	0
5120	2100154	21	├ügua Doce do Maranh├úo	210015	0	1	0	1	0	0	0	0	0	0	0	0
5121	2100105	21	Afonso Cunha	210010	0	0	0	0	0	0	0	0	0	0	0	0
5122	2100055	21	A├ºail├óndia	210005	6	3	3	1	0	0	0	0	0	0	0	0
5123	1722107	17	Xambio├í	172210	0	0	1	0	2	0	0	1	0	0	0	0
5124	1722081	17	Wanderl├óndia	172208	0	0	0	0	0	0	0	0	0	0	0	0
5125	1721307	17	Tupiratins	172130	0	0	0	0	0	0	0	0	0	0	0	0
5126	1721257	17	Tupirama	172125	0	0	0	0	0	0	0	0	0	0	0	0
5127	1721208	17	Tocantin├│polis	172120	0	0	0	1	0	0	0	0	0	0	0	0
5128	1721109	17	Tocant├¡nia	172110	0	0	0	0	0	0	0	0	0	0	0	0
5129	1721000	17	Palmas	172100	0	1	0	0	0	0	0	0	0	0	0	0
5130	1720978	17	Talism├ú	172097	0	0	0	0	0	0	0	0	0	0	0	0
5131	1720937	17	Taipas do Tocantins	172093	0	0	0	0	0	0	0	0	0	0	0	0
5132	1720903	17	Taguatinga	172090	0	0	0	0	0	1	0	0	0	0	0	0
5133	1720853	17	Sucupira	172085	0	0	0	0	0	0	0	0	0	0	0	0
5134	1720804	17	S├¡tio Novo do Tocantins	172080	0	1	0	0	0	0	0	0	0	0	0	0
5135	1720655	17	Silvan├│polis	172065	0	0	0	0	0	0	0	0	0	0	0	0
5136	1720499	17	S├úo Val├®rio	172049	0	0	0	0	0	0	0	0	0	0	0	0
5137	1720309	17	S├úo Sebasti├úo do Tocantins	172030	0	2	0	0	0	0	0	0	0	0	0	0
5138	1720259	17	S├úo Salvador do Tocantins	172025	0	0	0	0	0	0	0	0	0	0	0	0
5139	1720200	17	S├úo Miguel do Tocantins	172020	0	0	0	0	0	0	0	0	0	0	0	0
5140	1720150	17	S├úo F├®lix do Tocantins	172015	0	1	0	0	0	0	0	0	0	0	0	0
5141	1720101	17	S├úo Bento do Tocantins	172010	0	0	0	0	0	0	0	0	0	0	0	0
5142	1720002	17	Santa Terezinha do Tocantins	172000	0	0	0	0	0	0	0	0	0	0	0	0
5143	1719004	17	Santa Tereza do Tocantins	171900	1	0	0	0	0	0	0	0	0	0	0	0
5144	1718907	17	Santa Rosa do Tocantins	171890	0	0	0	0	0	0	0	0	0	0	0	0
5145	1718899	17	Santa Rita do Tocantins	171889	0	0	0	0	0	0	0	0	0	0	0	0
5146	1718881	17	Santa Maria do Tocantins	171888	0	0	0	0	0	0	0	0	0	0	0	0
5147	1718865	17	Santa F├® do Araguaia	171886	0	0	0	0	0	0	0	0	0	0	1	0
5148	1718840	17	Sandol├óndia	171884	0	0	0	0	0	0	0	1	0	0	0	0
5149	1718808	17	Sampaio	171880	1	0	0	0	0	0	0	0	0	0	0	0
5150	1718758	17	Rio Sono	171875	0	0	0	0	0	0	0	0	0	0	0	0
5151	1718709	17	Rio dos Bois	171870	0	0	0	0	0	0	0	0	0	0	0	0
5152	1718659	17	Rio da Concei├º├úo	171865	0	0	0	0	0	0	0	0	0	0	0	0
5153	1718550	17	Riachinho	171855	0	0	0	0	0	0	0	0	0	0	0	0
5154	1718501	17	Recursol├óndia	171850	0	0	0	0	0	0	0	0	0	0	0	0
5155	1718451	17	Pugmil	171845	0	0	0	0	0	0	0	0	0	0	0	0
5156	1718402	17	Presidente Kennedy	171840	0	0	0	0	0	0	0	0	0	0	0	0
5157	1718303	17	Praia Norte	171830	1	0	0	0	0	0	0	0	0	0	0	0
5158	1718204	17	Porto Nacional	171820	0	0	0	0	0	0	0	0	0	0	0	0
5159	1718006	17	Porto Alegre do Tocantins	171800	0	0	0	0	0	0	0	0	0	0	0	0
5160	1717909	17	Ponte Alta do Tocantins	171790	0	0	0	0	0	0	0	0	0	0	0	0
5161	1717800	17	Ponte Alta do Bom Jesus	171780	0	0	0	0	0	0	0	0	0	0	0	0
5162	1717503	17	Pium	171750	0	0	0	0	0	0	0	0	0	0	0	0
5163	1717206	17	Piraqu├¬	171720	0	0	0	0	0	0	0	0	0	0	0	0
5164	1717008	17	Pindorama do Tocantins	171700	0	0	0	0	0	0	0	0	0	0	0	0
5165	1716703	17	Colm├®ia	171670	0	0	0	0	0	0	0	0	0	0	0	0
5166	1716653	17	Pequizeiro	171665	0	0	0	0	0	0	0	0	0	0	0	0
5167	1716604	17	Peixe	171660	0	0	0	0	0	0	0	0	0	0	0	0
5168	1716505	17	Pedro Afonso	171650	0	0	0	0	0	0	0	0	0	0	0	0
5169	1716307	17	Pau D'Arco	171630	0	0	0	0	0	0	0	0	0	0	0	0
5170	1716208	17	Paran├ú	171620	0	0	0	0	0	0	0	0	0	0	0	0
5171	1716109	17	Para├¡so do Tocantins	171610	0	0	0	0	0	0	0	0	0	0	0	0
5172	1715754	17	Palmeir├│polis	171575	0	0	0	0	0	0	0	0	0	0	0	0
5173	1715705	17	Palmeirante	171570	0	0	0	0	0	0	0	0	0	0	0	0
5174	1715507	17	Oliveira de F├ítima	171550	0	0	0	0	0	0	0	0	0	0	0	0
5175	1715259	17	Novo Jardim	171525	0	0	0	0	0	0	0	0	0	0	0	0
5176	1715150	17	Novo Alegre	171515	0	0	0	0	0	0	0	0	0	0	0	0
5177	1715101	17	Novo Acordo	171510	0	0	0	0	0	0	0	0	0	0	0	0
5178	1715002	17	Nova Rosal├óndia	171500	0	0	0	0	0	0	0	0	0	0	0	0
5179	1714880	17	Nova Olinda	171488	0	0	0	0	0	0	0	0	0	0	0	0
5180	1714302	17	Nazar├®	171430	0	0	0	0	0	0	0	0	0	0	0	0
5181	1714203	17	Natividade	171420	0	0	0	1	0	0	0	0	0	0	0	0
5182	1713957	17	Muricil├óndia	171395	0	0	0	0	0	0	0	0	0	0	0	0
5183	1713809	17	Palmeiras do Tocantins	171380	0	0	0	0	0	0	0	0	0	0	0	0
5184	1713700	17	Monte Santo do Tocantins	171370	0	0	0	0	0	0	0	0	0	0	0	0
5185	1713601	17	Monte do Carmo	171360	0	0	0	0	0	0	0	0	0	0	0	0
5186	1713304	17	Miranorte	171330	0	0	0	0	0	0	0	0	0	0	0	0
5187	1713205	17	Miracema do Tocantins	171320	0	0	0	0	0	0	0	0	0	0	0	0
5188	1712801	17	Mauril├óndia do Tocantins	171280	0	1	0	0	0	0	0	1	0	0	0	0
5189	1712702	17	Mateiros	171270	0	0	0	0	0	0	0	0	0	0	0	0
5190	1712504	17	Marian├│polis do Tocantins	171250	1	0	0	0	0	0	0	1	0	0	0	0
5191	1712454	17	Luzin├│polis	171245	0	0	0	0	0	0	0	0	0	0	0	0
5192	1712405	17	Lizarda	171240	0	0	0	0	0	0	0	0	0	0	0	0
5193	1712157	17	Lavandeira	171215	0	0	0	0	0	0	0	0	0	0	0	0
5194	1712009	17	Lajeado	171200	0	0	0	0	0	0	0	0	0	0	0	0
5195	1711951	17	Lagoa do Tocantins	171195	0	0	0	0	0	0	0	0	0	0	0	0
5196	1711902	17	Lagoa da Confus├úo	171190	0	0	0	0	0	0	0	0	0	0	0	0
5197	1711803	17	Juarina	171180	2	0	0	0	0	0	0	0	0	0	0	0
5198	1711506	17	Ja├║ do Tocantins	171150	0	0	0	0	0	0	0	0	0	0	0	0
5199	1711100	17	Itapor├ú do Tocantins	171110	0	0	0	0	0	0	0	0	0	0	0	0
5200	1710904	17	Itapiratins	171090	0	0	0	0	0	0	0	0	0	0	0	0
5201	1710706	17	Itaguatins	171070	0	0	0	0	8	2	0	0	0	0	0	0
5202	1710508	17	Itacaj├í	171050	0	0	0	0	0	0	0	0	0	0	0	0
5203	1709807	17	Ipueiras	170980	0	0	0	0	0	0	0	0	0	0	0	0
5204	1709500	17	Gurupi	170950	0	0	0	0	0	0	0	0	0	0	0	0
5205	1709302	17	Guara├¡	170930	0	0	0	0	0	0	0	0	0	0	0	0
5206	1709005	17	Goiatins	170900	0	0	0	0	0	0	0	0	0	0	0	0
5207	1708304	17	Goianorte	170830	0	0	0	0	0	0	0	0	0	0	0	0
5208	1708254	17	Taboc├úo	170825	0	0	0	0	0	0	0	0	0	0	0	0
5209	1708205	17	Formoso do Araguaia	170820	0	0	0	0	0	0	0	0	0	0	0	0
5210	1707702	17	Filad├®lfia	170770	0	0	0	0	0	0	0	0	0	0	0	0
5211	1707652	17	Figueir├│polis	170765	0	0	0	0	0	0	0	0	0	0	0	0
5212	1707553	17	F├ítima	170755	0	0	0	0	0	0	0	0	0	0	0	0
5213	1707405	17	Esperantina	170740	1	0	0	0	0	0	0	0	0	0	0	0
5214	1707306	17	Duer├®	170730	0	0	0	0	0	0	0	0	0	0	0	0
5215	1707207	17	Dois Irm├úos do Tocantins	170720	0	0	0	0	0	0	0	0	0	0	0	0
5216	1707108	17	Divin├│polis do Tocantins	170710	0	0	0	0	0	0	0	0	0	0	0	0
5217	1707009	17	Dian├│polis	170700	0	0	0	0	0	0	0	0	0	0	0	0
5218	1706506	17	Darcin├│polis	170650	0	0	0	0	0	0	0	0	0	0	0	0
5219	1706258	17	Crix├ís do Tocantins	170625	0	0	0	0	0	0	0	0	0	0	0	0
5220	1706100	17	Cristal├óndia	170610	0	0	0	0	0	0	0	0	0	0	0	0
5221	1706001	17	Couto Magalh├úes	170600	0	0	0	0	0	0	0	0	0	0	0	0
5222	1705607	17	Concei├º├úo do Tocantins	170560	1	0	0	0	0	0	0	0	0	0	0	0
5223	1705557	17	Combinado	170555	0	0	0	0	0	0	0	0	0	0	0	0
5224	1705508	17	Colinas do Tocantins	170550	0	0	0	0	0	0	0	0	0	0	0	0
5225	1705102	17	Chapada da Natividade	170510	0	0	0	0	0	0	0	0	0	0	0	0
5226	1704600	17	Chapada de Areia	170460	0	0	0	0	0	0	0	0	0	0	0	0
5227	1704105	17	Centen├írio	170410	0	0	0	0	0	0	0	0	0	0	0	0
5228	1703909	17	Caseara	170390	9	3	0	0	0	0	0	0	0	0	0	0
5229	1703891	17	Carrasco Bonito	170389	0	1	0	0	0	0	0	0	0	0	0	0
5230	1703883	17	Carmol├óndia	170388	0	0	0	0	0	0	0	0	0	0	0	0
5231	1703867	17	Cariri do Tocantins	170386	0	0	0	0	0	0	0	0	0	0	0	0
5232	1703842	17	Campos Lindos	170384	0	0	0	0	0	0	0	0	0	0	0	0
5233	1703826	17	Cachoeirinha	170382	0	0	0	0	0	0	0	0	0	0	0	0
5234	1703800	17	Buriti do Tocantins	170380	0	0	0	0	0	0	0	0	0	0	0	0
5235	1703701	17	Brejinho de Nazar├®	170370	0	0	0	0	0	0	0	0	0	0	0	0
5236	1703602	17	Brasil├óndia do Tocantins	170360	0	0	0	0	0	0	0	0	0	0	0	0
5237	1703305	17	Bom Jesus do Tocantins	170330	0	0	0	0	0	0	0	0	0	0	0	0
5238	1703206	17	Bernardo Say├úo	170320	0	0	0	0	0	0	0	0	0	0	0	0
5239	1703107	17	Barrol├óndia	170310	0	0	0	0	0	0	0	0	0	0	0	0
5240	1703073	17	Barra do Ouro	170307	0	0	0	0	0	0	0	0	0	0	0	0
5241	1703057	17	Bandeirantes do Tocantins	170305	0	0	0	0	0	0	0	0	0	0	0	0
5242	1703008	17	Baba├ºul├óndia	170300	1	0	0	0	0	0	0	0	0	0	0	0
5243	1702901	17	Axix├í do Tocantins	170290	0	2	0	0	0	0	0	0	0	0	0	0
5244	1702703	17	Aurora do Tocantins	170270	0	0	0	1	0	0	0	0	0	0	0	0
5245	1702554	17	Augustin├│polis	170255	0	0	0	0	0	0	0	0	0	0	0	0
5246	1702406	17	Arraias	170240	0	0	0	0	0	0	0	0	0	0	0	0
5247	1702307	17	Arapoema	170230	0	0	0	0	0	0	0	0	0	0	0	0
5248	1702208	17	Araguatins	170220	1	4	5	1	6	0	0	1	37	5	0	0
5249	1702158	17	Araguan├ú	170215	0	0	0	0	0	0	0	0	0	0	0	0
5250	1702109	17	Aragua├¡na	170210	0	0	0	0	0	0	0	0	0	0	0	0
5251	1702000	17	Aragua├ºu	170200	0	0	0	0	0	0	0	0	0	0	0	0
5252	1701903	17	Araguacema	170190	0	0	0	0	0	0	0	0	0	0	0	0
5253	1701309	17	Aragominas	170130	0	0	0	0	0	0	0	0	0	0	0	0
5254	1701101	17	Aparecida do Rio Negro	170110	0	0	0	0	0	0	0	0	0	0	0	0
5255	1701051	17	Angico	170105	0	0	0	0	0	0	0	0	0	0	0	0
5256	1701002	17	Anan├ís	170100	0	1	0	0	0	0	0	0	0	0	0	0
5257	1700707	17	Alvorada	170070	0	0	0	0	0	0	0	0	0	0	0	0
5258	1700400	17	Almas	170040	0	0	0	0	0	0	0	0	0	0	0	0
5259	1700350	17	Alian├ºa do Tocantins	170035	0	0	0	0	0	0	0	0	0	0	0	0
5260	1700301	17	Aguiarn├│polis	170030	0	0	0	0	0	0	0	0	0	0	0	0
5261	1700251	17	Abreul├óndia	170025	0	0	0	0	0	0	0	0	0	0	0	0
5262	1600808	16	Vit├│ria do Jari	160080	7	20	17	40	25	19	8	96	129	19	24	10
5263	1600709	16	Tartarugalzinho	160070	490	299	367	548	841	547	526	735	335	331	176	30
5264	1600600	16	Santana	160060	1429	1110	1752	689	1125	2094	1420	1506	3651	2811	1872	249
5265	1600550	16	Pracu├║ba	160055	30	9	56	29	26	22	35	18	16	6	9	2
5266	1600535	16	Porto Grande	160053	2035	2154	2522	1651	584	1211	851	757	1860	2257	1687	674
5267	1600501	16	Oiapoque	160050	3637	4173	4469	2517	1327	706	1092	789	1368	1483	894	492
5268	1600402	16	Mazag├úo	160040	782	840	1962	2342	2807	2220	1913	2312	2197	2845	1860	307
5269	1600303	16	Macap├í	160030	866	1121	1636	1475	2591	1795	1146	1124	1336	1400	940	172
5270	1600279	16	Laranjal do Jari	160027	138	177	484	308	295	220	172	150	323	349	229	38
5271	1600253	16	Itaubal	160025	11	6	16	9	8	6	5	17	14	13	6	2
5272	1600238	16	Ferreira Gomes	160023	323	271	267	443	256	275	176	197	141	61	74	74
5273	1600212	16	Cutias	160021	8	7	57	60	25	40	22	7	4	14	7	0
5274	1600204	16	Cal├ºoene	160020	1526	1079	1158	1331	2343	1402	1661	1366	1511	570	573	346
5275	1600154	16	Pedra Branca do Amapari	160015	850	714	1409	1088	778	1251	2252	1606	1174	1593	1276	712
5276	1600105	16	Amap├í	160010	27	13	30	22	39	22	19	24	20	12	12	3
5277	1600055	16	Serra do Navio	160005	531	489	899	506	434	1029	1770	895	387	543	281	186
5278	1508407	15	Xinguara	150840	2	1	2	3	3	3	0	1	0	0	0	0
5279	1508357	15	Vit├│ria do Xingu	150835	184	202	180	143	43	14	1	0	0	1	0	0
5280	1508308	15	Viseu	150830	686	864	492	61	1	0	1	0	0	2	0	0
5281	1508209	15	Vigia	150820	3	2	9	14	11	2	3	1	3	0	0	0
5282	1508159	15	Uruar├í	150815	102	85	244	107	15	1	2	1	7	0	0	0
5283	1508126	15	Ulian├│polis	150812	21	158	11	6	1	1	0	2	0	0	1	0
5284	1508100	15	Tucuru├¡	150810	1089	2544	920	1134	189	27	17	57	161	915	240	3
5285	1508084	15	Tucum├ú	150808	0	2	1	2	1	10	197	261	7	7	24	7
5286	1508050	15	Trair├úo	150805	275	154	138	165	191	25	15	9	4	12	3	4
5287	1508035	15	Tracuateua	150803	10	1	0	1	0	0	0	0	0	0	0	0
5288	1508001	15	Tom├®-A├ºu	150800	95	293	181	167	24	2	0	0	2	2	1	0
5289	1507979	15	Terra Santa	150797	7	0	0	1	0	0	0	0	0	1	0	1
5290	1507961	15	Terra Alta	150796	1	0	1	1	0	0	0	0	0	0	0	0
5291	1507953	15	Tail├óndia	150795	140	121	141	71	11	3	1	0	2	0	3	0
5292	1507904	15	Soure	150790	4	5	1	6	5	1	0	0	0	1	1	0
5293	1507805	15	Senador Jos├® Porf├¡rio	150780	586	827	1295	732	195	60	6	3	1	0	16	62
5294	1507755	15	Sapucaia	150775	0	1	0	0	0	0	0	0	0	0	0	1
5295	1507706	15	S├úo Sebasti├úo da Boa Vista	150770	153	1525	1144	289	29	1	1	1453	1111	385	26	15
5296	1507607	15	S├úo Miguel do Guam├í	150760	4	8	5	6	0	0	0	1	1	1	0	0
5297	1507508	15	S├úo Jo├úo do Araguaia	150750	73	309	220	12	2	57	59	3	2	0	0	0
5298	1507474	15	S├úo Jo├úo de Pirabas	150747	165	16	13	8	0	0	0	0	0	0	0	0
5299	1507466	15	S├úo Jo├úo da Ponta	150746	1	1	7	6	14	1	0	0	0	0	0	0
5300	1507458	15	S├úo Geraldo do Araguaia	150745	8	9	2	1	0	0	0	2	1	0	0	0
5301	1507409	15	S├úo Francisco do Par├í	150740	3	2	0	1	2	0	0	0	1	0	0	0
5302	1507300	15	S├úo F├®lix do Xingu	150730	267	448	143	488	33	151	111	335	24	11	18	13
5303	1507201	15	S├úo Domingos do Capim	150720	59	49	15	14	2	2	1	1	3	4	0	0
5304	1507151	15	S├úo Domingos do Araguaia	150715	11	21	21	4	3	0	1	0	0	0	0	0
5305	1507102	15	S├úo Caetano de Odivelas	150710	33	2	219	425	179	1	0	0	0	0	0	0
5306	1507003	15	Santo Ant├┤nio do Tau├í	150700	2	2	4	2	0	0	0	0	0	0	0	0
5307	1506906	15	Santar├®m Novo	150690	103	61	6	10	0	0	0	0	0	0	0	0
5308	1506807	15	Santar├®m	150680	450	429	224	133	30	15	8	6	27	13	11	32
5309	1506708	15	Santana do Araguaia	150670	92	6	0	0	1	1	2	0	1	0	0	0
5310	1506609	15	Santa Maria do Par├í	150660	2	16	3	0	1	0	0	1	0	0	0	0
5311	1506583	15	Santa Maria das Barreiras	150658	31	1	1	9	3	0	4	2	2	1	0	0
5312	1506559	15	Santa Luzia do Par├í	150655	7	9	0	1	3	1	0	0	0	1	1	0
5313	1506500	15	Santa Izabel do Par├í	150650	100	4	4	4	1	0	0	1	1	0	0	1
5314	1506401	15	Santa Cruz do Arari	150640	869	572	513	167	6	0	0	1	12	8	12	10
5315	1506351	15	Santa B├írbara do Par├í	150635	2	2	3	4	0	1	1	0	1	1	0	0
5316	1506302	15	Salvaterra	150630	2	0	2	4	0	1	0	0	1	0	0	0
5317	1506203	15	Salin├│polis	150620	26	18	13	9	1	0	0	0	0	0	0	0
5318	1506195	15	Rur├│polis	150619	6	46	9	11	11	6	1	8	9	3	3	2
5319	1506187	15	Rondon do Par├í	150618	185	223	109	70	1	1	1	1	2	0	0	12
5320	1506161	15	Rio Maria	150616	0	1	1	1	0	0	1	0	0	0	0	0
5321	1506138	15	Reden├º├úo	150613	1	2	1	7	9	6	9	5	2	1	8	4
5322	1506112	15	Quatipuru	150611	10	0	0	0	0	0	0	0	0	0	0	0
5323	1506104	15	Primavera	150610	30	0	1	0	0	0	0	0	0	0	0	0
5324	1506005	15	Prainha	150600	760	984	694	373	15	0	1	1	7	5	50	90
5325	1505908	15	Porto de Moz	150590	271	906	1542	352	19	0	0	2	1	1	1	0
5326	1505809	15	Portel	150580	2740	1255	2062	1439	811	299	269	1219	1455	1356	795	431
5327	1505700	15	Ponta de Pedras	150570	640	967	323	648	74	16	5	14	84	101	56	25
5328	1505650	15	Placas	150565	158	113	129	58	27	10	10	0	2	1	1	0
5329	1505635	15	Pi├ºarra	150563	0	0	1	0	1	0	0	0	0	0	0	0
5330	1505601	15	Peixe-Boi	150560	1	1	0	0	0	0	0	0	1	0	1	0
5331	1505551	15	Pau D'Arco	150555	0	0	0	0	0	0	0	0	0	0	0	0
5332	1505536	15	Parauapebas	150553	38	93	41	13	9	5	26	22	12	4	5	11
5333	1505502	15	Paragominas	150550	3539	2416	569	546	64	2	2	1	4	74	25	2
5334	1505494	15	Palestina do Par├í	150549	1	5	6	1	1	0	1	0	0	0	0	0
5335	1505486	15	Pacaj├í	150548	6244	6407	4563	2397	839	504	346	462	634	451	169	115
5336	1505437	15	Ouril├óndia do Norte	150543	1	10	4	70	53	135	217	966	183	155	176	83
5337	1505403	15	Our├®m	150540	7	2	1	0	0	0	0	0	1	0	0	0
5338	1505304	15	Oriximin├í	150530	2687	496	68	6	24	26	13	26	9	201	413	856
5339	1505205	15	Oeiras do Par├í	150520	66	16510	13151	5716	102	2	0	88	5600	11166	4799	1186
5340	1505106	15	├ôbidos	150510	134	92	191	75	28	2	159	237	196	20	46	6
5341	1505064	15	Novo Repartimento	150506	449	672	634	395	44	21	15	16	592	346	30	12
5342	1505031	15	Novo Progresso	150503	3268	2514	1631	1655	1126	385	166	237	616	369	144	68
5343	1505007	15	Nova Timboteua	150500	1	0	0	1	0	0	0	0	0	0	0	0
5344	1504976	15	Nova Ipixuna	150497	147	121	94	44	5	2	1	0	0	0	0	0
5345	1504950	15	Nova Esperan├ºa do Piri├í	150495	1132	801	129	10	9	0	0	0	34	85	1	0
5346	1504901	15	Muan├í	150490	235	574	481	406	25	1	2	38	310	283	43	15
5347	1504802	15	Monte Alegre	150480	48	122	26	4	3	2	1	30	4	3	2	2
5348	1504752	15	Moju├¡ dos Campos	150475	0	0	0	0	0	2	0	0	0	2	1	2
5349	1504703	15	Moju	150470	1379	1380	1338	905	84	22	9	0	1	12	9	3
5350	1504604	15	Mocajuba	150460	1	94	677	94	5	1	2	2	8	768	183	13
5351	1504505	15	Melga├ºo	150450	44	602	683	32	15	5	4	34	138	113	24	4
5352	1504455	15	Medicil├óndia	150445	126	334	294	196	28	8	0	0	0	1	0	7
5353	1504422	15	Marituba	150442	3	2	53	5	1	3	3	2	5	0	0	0
5354	1504406	15	Marapanim	150440	88	118	514	276	61	9	1	0	0	0	1	0
5355	1504307	15	Maracan├ú	150430	81	34	313	169	114	14	3	0	0	1	0	0
5356	1504208	15	Marab├í	150420	649	878	566	146	22	13	4	10	3	4	3	2
5357	1504109	15	Magalh├úes Barata	150410	16	5	155	91	18	2	0	0	0	0	0	0
5358	1504059	15	M├úe do Rio	150405	6	2	1	0	0	0	0	0	0	0	0	0
5359	1504000	15	Limoeiro do Ajuru	150400	12	281	487	685	100	0	0	6	456	1220	420	65
5360	1503903	15	Juruti	150390	8	4	0	3	6	1	0	3	0	0	1	0
5361	1503804	15	Jacund├í	150380	153	468	83	156	4	3	2	0	3	4	3	3
5362	1503754	15	Jacareacanga	150375	6206	8258	5442	4909	2486	720	514	383	957	906	2392	7263
5363	1503705	15	Itupiranga	150370	522	633	486	73	12	24	1	6	66	35	0	0
5364	1503606	15	Itaituba	150360	7305	12005	11740	14155	10874	4933	2513	1926	2086	2560	3651	3908
5365	1503507	15	Irituia	150350	21	52	33	2	0	0	1	0	1	0	1	0
5366	1503457	15	Ipixuna do Par├í	150345	5805	2945	1093	1035	17	1	0	2	0	4	1	1
5367	1503408	15	Inhangapi	150340	1	1	0	1	1	0	0	0	0	0	0	0
5368	1503309	15	Igarap├®-Miri	150330	5	12	42	5	0	0	0	2	2	9	2	1
5369	1503200	15	Igarap├®-A├ºu	150320	2	4	5	5	4	0	1	1	0	0	1	0
5370	1503101	15	Gurup├í	150310	26	61	28	24	8	12	7	6	18	28	13	2
5371	1503093	15	Goian├®sia do Par├í	150309	5809	7787	3776	1647	250	14	2	0	6	27	9	5
5372	1503077	15	Garraf├úo do Norte	150307	72	68	14	2	0	1	0	0	0	0	0	0
5373	1503044	15	Floresta do Araguaia	150304	0	4	1	0	0	0	0	0	0	0	0	0
5374	1503002	15	Faro	150300	277	71	55	0	5	2	0	0	8	44	14	20
5375	1502954	15	Eldorado do Caraj├ís	150295	2	11	7	2	0	2	1	0	2	1	0	0
5376	1502939	15	Dom Eliseu	150293	6	35	10	1	2	0	0	0	0	0	0	0
5377	1502905	15	Curu├º├í	150290	95	6	63	63	22	5	1	0	0	0	0	0
5378	1502855	15	Curu├í	150285	8	4	28	4	0	1	1	0	0	2	1	0
5379	1502806	15	Curralinho	150280	2009	7872	4583	1914	182	41	90	977	4297	1906	630	140
5380	1502772	15	Curion├│polis	150277	9	20	10	7	1	0	1	1	1	1	0	1
5381	1502764	15	Cumaru do Norte	150276	1	3	135	24	31	90	53	28	15	2	49	17
5382	1502756	15	Conc├│rdia do Par├í	150275	20	7	4	10	3	7	2	2	0	0	0	0
5383	1502707	15	Concei├º├úo do Araguaia	150270	2	1	0	0	0	0	0	0	0	0	0	0
5384	1502608	15	Colares	150260	2	2	10	73	8	0	0	0	0	1	0	0
5385	1502509	15	Chaves	150250	1191	1119	663	1429	241	48	164	402	473	433	278	294
5386	1502400	15	Castanhal	150240	3	6	2	3	0	1	0	0	0	0	1	0
5387	1502301	15	Capit├úo Po├ºo	150230	27	8	13	3	2	1	0	0	0	0	0	0
5388	1502202	15	Capanema	150220	10	4	4	0	0	0	0	0	0	0	0	0
5389	1502152	15	Cana├ú dos Caraj├ís	150215	4	2	2	2	2	3	3	1	1	0	0	0
5390	1502103	15	Camet├í	150210	5	2315	14244	2419	189	10	1	2	943	7999	3294	731
5391	1502004	15	Cachoeira do Arari	150200	39	14	15	13	2	1	0	0	3	2	0	1
5392	1501956	15	Cachoeira do Piri├í	150195	3039	859	668	122	3	0	0	3	4	125	6	0
5393	1501907	15	Bujaru	150190	6	3	2	1	1	23	0	0	0	0	1	0
5394	1501808	15	Breves	150180	2622	6620	3248	2581	912	418	538	1731	1455	1226	1673	574
5395	1501782	15	Breu Branco	150178	762	1110	582	265	26	4	0	6	30	37	40	0
5396	1501758	15	Brejo Grande do Araguaia	150175	0	21	2	1	1	1	5	0	21	0	0	0
5397	1501725	15	Brasil Novo	150172	166	207	87	93	6	0	0	0	0	0	0	3
5398	1501709	15	Bragan├ºa	150170	62	66	23	1	4	0	0	0	0	1	0	0
5399	1501600	15	Bonito	150160	0	1	1	0	0	0	0	0	0	0	0	0
5400	1501576	15	Bom Jesus do Tocantins	150157	136	148	150	15	4	4	2	2	0	2	0	0
5401	1501501	15	Benevides	150150	0	7	7	2	1	0	0	0	0	0	0	0
5402	1501451	15	Belterra	150145	32	1	8	24	4	1	0	0	0	1	0	1
5403	1501402	15	Bel├®m	150140	91	59	55	63	52	4	14	3	11	9	13	1
5404	1501303	15	Barcarena	150130	4	7	11	3	8	0	0	0	3	0	0	0
5405	1501253	15	Bannach	150125	0	0	38	1	0	1	14	37	5	0	0	1
5406	1501204	15	Bai├úo	150120	246	458	538	237	63	8	18	50	115	447	171	65
5407	1501105	15	Bagre	150110	63	5742	4497	2367	41	11	3	127	7500	5768	3798	1051
5408	1501006	15	Aveiro	150100	10	23	12	7	4	2	1	0	0	1	8	0
5409	1500958	15	Aurora do Par├í	150095	460	218	80	16	7	3	2	0	5	6	1	3
5410	1500909	15	Augusto Corr├¬a	150090	258	181	21	3	1	0	0	0	0	2	0	0
5411	1500859	15	Anapu	150085	726	1668	3310	1506	235	200	31	54	7	3	1	6
5412	1500800	15	Ananindeua	150080	5	12	22	13	142	3	1	2	9	15	1	1
5413	1500701	15	Anaj├ís	150070	26043	22663	18039	19323	3073	1924	2839	2112	5878	4830	5902	4455
5414	1500602	15	Altamira	150060	1742	1849	1403	1831	305	128	41	20	37	162	559	824
5415	1500503	15	Almeirim	150050	623	626	624	432	494	311	486	713	587	650	319	474
5416	1500404	15	Alenquer	150040	893	742	1496	652	307	108	65	99	144	335	1366	1089
5417	1500347	15	├ügua Azul do Norte	150034	0	2	1	4	2	0	0	0	0	1	2	0
5418	1500305	15	Afu├í	150030	1893	1513	856	1639	695	507	463	512	664	669	783	433
5419	1500206	15	Acar├í	150020	9	18	13	12	2	2	0	2	1	0	1	1
5420	1500131	15	Abel Figueiredo	150013	1	2	3	0	0	0	0	1	0	0	0	0
5421	1500107	15	Abaetetuba	150010	4	5	9	5	3	1	0	1	1	5	1	2
5422	1400704	14	Uiramut├ú	140070	326	311	277	219	142	61	99	71	18	661	993	1237
5423	1400605	14	S├úo Luiz	140060	155	129	49	59	131	161	132	66	71	222	174	171
5424	1400506	14	S├úo Jo├úo da Baliza	140050	477	515	170	626	642	825	615	482	64	401	550	494
5425	1400472	14	Rorain├│polis	140047	980	1722	1203	601	459	615	1135	787	3001	3618	2014	1733
5426	1400456	14	Pacaraima	140045	362	853	111	192	223	268	186	184	310	1592	1751	1967
5427	1400407	14	Normandia	140040	162	147	129	165	46	12	12	5	7	20	78	36
5428	1400308	14	Mucaja├¡	140030	905	960	770	494	244	237	384	650	813	967	1659	2270
5429	1400282	14	Iracema	140028	657	712	340	197	145	109	421	204	872	886	1184	1646
5430	1400233	14	Caroebe	140023	164	229	32	109	154	66	139	261	120	271	791	688
5431	1400209	14	Caracara├¡	140020	1792	2056	1781	554	470	761	610	398	1853	2601	1048	973
5432	1400175	14	Cant├í	140017	4112	6256	3137	1418	521	504	191	214	2448	3187	1639	1317
5433	1400159	14	Bonfim	140015	697	976	831	431	108	56	58	39	65	144	138	527
5434	1400100	14	Boa Vista	140010	347	482	330	158	205	102	55	41	185	284	357	522
5435	1400050	14	Alto Alegre	140005	1154	1840	1283	202	105	612	1352	1244	813	2047	5780	10408
5436	1400027	14	Amajari	140002	1239	1867	1421	497	1233	1323	785	1069	543	1444	2165	4541
5437	1304401	13	Urucurituba	130440	1	3	0	0	2	1	1	0	1	0	1	0
5438	1304302	13	Urucar├í	130430	144	64	23	5	13	7	196	19	146	92	57	9
5439	1304260	13	Uarini	130426	1669	1242	707	918	1491	1332	1843	416	178	258	444	263
5440	1304237	13	Tonantins	130423	169	159	5	21	17	12	77	22	7	5	4	0
5441	1304203	13	Tef├®	130420	4845	2005	2125	2955	2366	2365	2363	989	1987	3923	2590	1581
5442	1304104	13	Tapau├í	130410	3147	1763	1200	1461	1059	2048	1418	494	1554	1889	2041	3484
5443	1304062	13	Tabatinga	130406	4802	2148	1364	4438	3522	1531	1808	620	272	146	128	76
5444	1304005	13	Silves	130400	150	82	17	7	6	19	2	1	12	83	26	17
5445	1303957	13	S├úo Sebasti├úo do Uatum├ú	130395	320	220	158	8	49	8	117	7	340	429	216	106
5446	1303908	13	S├úo Paulo de Oliven├ºa	130390	2641	898	689	4199	4110	1530	2843	438	194	80	85	17
5447	1303809	13	S├úo Gabriel da Cachoeira	130380	3717	9443	5189	4046	5595	4609	5197	10563	12327	15504	8597	10118
5448	1303700	13	Santo Ant├┤nio do I├º├í	130370	1692	412	287	1580	1279	2345	2386	481	404	1062	955	280
5449	1303601	13	Santa Isabel do Rio Negro	130360	579	783	1117	339	207	365	1525	3254	7602	3242	4551	3919
5450	1303569	13	Rio Preto da Eva	130356	1606	1545	1395	1073	853	167	197	647	1516	1317	501	585
5451	1303536	13	Presidente Figueiredo	130353	1439	918	699	650	615	564	430	1668	2450	1580	1067	786
5452	1303502	13	Pauini	130350	1455	461	211	837	1308	1939	1138	274	367	322	831	638
5453	1303403	13	Parintins	130340	36	25	24	17	6	10	7	2	5	4	1	2
5454	1303304	13	Novo Aripuan├ú	130330	1574	888	789	143	83	54	50	46	131	396	1058	278
5455	1303205	13	Novo Air├úo	130320	485	236	283	407	138	60	81	34	596	519	416	59
5456	1303106	13	Nova Olinda do Norte	130310	806	44	29	14	1	36	5	5	7	5	7	3
5457	1303007	13	Nhamund├í	130300	602	82	19	1	0	0	1	0	7	171	51	54
5458	1302900	13	Mau├®s	130290	466	762	327	510	209	1460	676	400	1051	866	932	1650
5459	1302801	13	Mara├ú	130280	483	101	48	403	820	441	1129	472	919	534	821	228
5460	1302702	13	Manicor├®	130270	2073	2091	1532	530	337	573	293	393	573	898	1530	1848
5461	1302603	13	Manaus	130260	16415	15656	14737	9728	5326	5512	8498	8473	10512	8319	6498	5274
5462	1302553	13	Manaquiri	130255	110	120	98	141	197	38	10	5	18	55	20	4
5463	1302504	13	Manacapuru	130250	1483	1066	213	389	190	124	352	182	780	1068	483	160
5464	1302405	13	L├íbrea	130240	2840	1985	2090	4067	4662	7378	5288	1697	2499	2869	3273	2529
5465	1302306	13	Juta├¡	130230	608	1230	774	863	1210	1472	1430	583	1028	1531	1066	1333
5466	1302207	13	Juru├í	130220	800	329	252	1089	701	171	501	38	109	285	104	76
5467	1302108	13	Japur├í	130210	1177	168	46	523	330	140	267	757	785	399	563	732
5468	1302009	13	Itapiranga	130200	118	32	10	8	14	15	14	3	51	229	106	216
5469	1301951	13	Itamarati	130195	120	103	203	838	1804	1367	1558	581	1128	527	644	952
5470	1301902	13	Itacoatiara	130190	2604	1309	341	279	195	146	55	257	2534	708	389	604
5471	1301852	13	Iranduba	130185	1082	1018	725	2447	1954	2077	813	351	1207	1352	552	190
5472	1301803	13	Ipixuna	130180	5119	637	615	4067	5575	2971	6749	1277	1728	1015	1682	1198
5473	1301704	13	Humait├í	130170	1234	1158	1814	660	950	1581	608	1173	1321	1021	1765	1003
5474	1301654	13	Guajar├í	130165	2239	1294	978	1903	2656	1982	1860	2064	3590	2043	726	755
5475	1301605	13	Fonte Boa	130160	232	123	115	369	133	66	43	175	52	28	38	2
5476	1301506	13	Envira	130150	22	58	83	263	422	355	433	66	17	79	16	89
5477	1301407	13	Eirunep├®	130140	2095	3777	3751	9269	8533	5314	6262	567	165	142	514	1295
5478	1301308	13	Codaj├ís	130130	109	30	55	260	5	3	2	2	6	11	3	1
5479	1301209	13	Coari	130120	6391	3355	2456	3024	2592	2263	2190	1509	4586	3132	3303	2090
5480	1301159	13	Careiro da V├írzea	130115	282	124	95	200	175	282	305	154	945	213	43	20
5481	1301100	13	Careiro	130110	1907	1134	916	431	445	709	408	287	756	252	84	69
5482	1301001	13	Carauari	130100	1201	582	443	2323	1035	805	1316	536	2069	1815	1846	1764
5483	1300904	13	Canutama	130090	848	808	1068	893	594	657	490	575	996	1427	1817	1552
5484	1300839	13	Caapiranga	130083	110	64	127	328	138	28	6	4	174	176	252	150
5485	1300805	13	Borba	130080	3380	1812	2608	775	160	72	47	59	152	474	419	80
5486	1300706	13	Boca do Acre	130070	672	310	224	284	227	241	278	123	127	259	329	742
5487	1300680	13	Boa Vista do Ramos	130068	11	3	0	2	1	0	3	3	1	0	1	0
5488	1300631	13	Beruri	130063	385	167	225	160	120	54	5	9	77	363	128	33
5489	1300607	13	Benjamin Constant	130060	602	431	264	1797	1743	475	1207	298	119	54	20	5
5490	1300508	13	Barreirinha	130050	0	3	0	0	0	0	1	1	5	1	0	0
5491	1300409	13	Barcelos	130040	3203	3289	2177	2432	2455	3930	4359	3949	8373	6417	8794	7034
5492	1300300	13	Autazes	130030	1536	593	451	627	226	398	99	63	619	289	218	56
5493	1300201	13	Atalaia do Norte	130020	4595	3474	2766	5718	3927	3069	3135	2294	1823	2162	1558	1613
5494	1300144	13	Apu├¡	130014	280	228	188	189	189	65	38	37	183	59	224	189
5495	1300102	13	Anori	130010	9	9	3	10	3	2	3	2	0	2	1	0
5496	1300086	13	Anam├ú	130008	16	8	18	2	5	8	3	7	1	7	1	1
5497	1300060	13	Amatur├í	130006	195	25	15	80	192	97	17	0	4	4	0	1
5498	1300029	13	Alvar├úes	130002	3140	1049	739	1975	2941	1588	1935	522	1535	1293	911	900
5499	1200807	12	Porto Acre	120080	86	70	106	150	55	30	38	17	19	35	53	34
5500	1200708	12	Xapuri	120070	3	7	0	9	3	1	5	0	6	9	8	1
5501	1200609	12	Tarauac├í	120060	2454	2662	532	973	1974	1457	952	819	175	152	69	91
5502	1200500	12	Sena Madureira	120050	3	6	3	3	4	5	5	2	3	0	0	12
5503	1200450	12	Senador Guiomard	120045	98	148	31	99	82	70	153	205	161	236	354	252
5504	1200435	12	Santa Rosa do Purus	120043	0	1	0	2	0	3	1	1	0	0	1	0
5505	1200427	12	Rodrigues Alves	120042	2310	4441	3583	3701	3635	5206	5383	5995	4720	4181	2304	1792
5506	1200401	12	Rio Branco	120040	148	201	125	151	95	70	97	128	125	83	86	72
5507	1200393	12	Porto Walter	120039	359	379	72	371	289	347	522	315	288	78	224	279
5508	1200385	12	Pl├ícido de Castro	120038	246	479	169	47	125	51	48	27	70	12	81	87
5509	1200351	12	Marechal Thaumaturgo	120035	199	174	55	85	80	98	63	64	76	76	55	16
5510	1200344	12	Manoel Urbano	120034	7	0	1	2	5	5	1	0	0	2	1	0
5511	1200336	12	M├óncio Lima	120033	5047	5729	4776	5205	7416	6076	5382	7685	9342	7880	3374	1772
5512	1200328	12	Jord├úo	120032	225	76	7	39	36	46	15	9	8	2	4	0
5513	1200302	12	Feij├│	120030	6	32	5	16	6	40	9	4	6	6	2	2
5514	1200252	12	Epitaciol├óndia	120025	6	2	1	0	1	1	2	0	0	0	0	10
5515	1200203	12	Cruzeiro do Sul	120020	14689	21621	12671	16053	19721	17188	13946	19027	20898	12920	6080	7040
5516	1200179	12	Capixaba	120017	28	32	6	10	3	4	9	7	7	4	1	2
5517	1200138	12	Bujari	120013	10	30	9	3	3	202	17	48	12	7	28	118
5518	1200104	12	Brasil├®ia	120010	0	5	5	3	1	0	3	0	0	1	0	1
5519	1200054	12	Assis Brasil	120005	0	4	4	23	15	2	2	2	1	1	0	0
5520	1200013	12	Acrel├óndia	120001	70	132	56	60	543	120	32	27	92	100	46	39
5521	1101807	11	Vale do Para├¡so	110180	5	1	2	2	0	0	1	1	0	1	6	1
5522	1101757	11	Vale do Anari	110175	695	320	148	168	263	51	14	36	20	9	7	20
5523	1101708	11	Urup├í	110170	11	3	7	2	5	3	2	2	1	1	1	32
5524	1101609	11	Theobroma	110160	136	53	26	8	12	1	2	2	20	5	5	5
5525	1101559	11	Teixeir├│polis	110155	0	4	1	0	3	0	0	1	1	0	0	0
5526	1101500	11	Seringueiras	110150	26	13	31	13	7	3	3	2	0	4	13	14
5527	1101492	11	S├úo Francisco do Guapor├®	110149	80	35	18	23	39	23	14	10	1	3	11	8
5528	1101484	11	S├úo Felipe D'Oeste	110148	1	1	1	0	2	0	0	0	0	0	0	0
5529	1101476	11	Primavera de Rond├┤nia	110147	1	2	6	1	1	0	0	0	0	0	0	1
5530	1101468	11	Pimenteiras do Oeste	110146	15	65	56	16	10	2	1	0	1	0	56	4
5531	1101450	11	Parecis	110145	3	2	0	0	0	1	0	0	0	0	0	0
5532	1101435	11	Nova Uni├úo	110143	11	19	8	0	1	0	0	0	1	0	0	5
5533	1101401	11	Monte Negro	110140	399	170	139	108	77	41	48	67	11	13	8	10
5534	1101302	11	Mirante da Serra	110130	9	17	3	10	3	1	0	2	0	0	0	136
5535	1101203	11	Ministro Andreazza	110120	0	2	0	0	1	0	0	0	3	0	0	0
5536	1101104	11	Itapu├ú do Oeste	110110	688	744	383	286	150	92	49	225	463	488	296	86
5537	1101005	11	Governador Jorge Teixeira	110100	155	16	2	7	9	3	1	2	1	0	0	7
5538	1100940	11	Cujubim	110094	2538	1942	1428	539	518	321	130	298	342	321	229	479
5539	1100924	11	Chupinguaia	110092	15	7	5	1	4	5	1	0	1	2	0	0
5540	1100908	11	Castanheiras	110090	9	24	3	2	2	0	0	0	0	0	0	1
5541	1100809	11	Candeias do Jamari	110080	3776	4177	4463	2921	1712	1487	1110	991	1633	1698	1814	2569
5542	1100700	11	Campo Novo de Rond├┤nia	110070	848	426	378	254	81	38	13	6	11	7	12	10
5543	1100601	11	Cacaul├óndia	110060	71	28	27	11	5	6	1	10	1	2	5	3
5544	1100502	11	Novo Horizonte do Oeste	110050	2	1	1	0	0	0	0	0	2	1	0	0
5545	1100452	11	Buritis	110045	575	500	328	180	159	46	117	81	18	5	0	13
5546	1100403	11	Alto Para├¡so	110040	1161	1138	561	133	43	30	329	213	204	202	116	76
5547	1100379	11	Alto Alegre dos Parecis	110037	0	10	3	6	6	0	0	1	0	4	0	1
5548	1100346	11	Alvorada D'Oeste	110034	84	45	34	31	16	36	26	23	3	6	0	0
5549	1100338	11	Nova Mamor├®	110033	717	1031	757	448	199	199	199	145	85	193	90	171
5550	1100320	11	S├úo Miguel do Guapor├®	110032	63	156	52	16	8	5	3	2	1	3	1	1
5551	1100304	11	Vilhena	110030	40	41	5	10	9	3	4	0	3	11	4	7
5552	1100296	11	Santa Luzia D'Oeste	110029	1	0	0	1	1	1	0	0	1	0	0	0
5553	1100288	11	Rolim de Moura	110028	10	7	7	6	4	5	0	4	0	0	1	2
5554	1100262	11	Rio Crespo	110026	722	655	185	86	77	90	15	70	42	54	24	18
5555	1100254	11	Presidente M├®dici	110025	21	42	13	2	2	3	0	0	0	1	2	0
5556	1100205	11	Porto Velho	110020	20216	23433	16549	15421	8738	6163	3363	2871	2704	3350	5197	5998
5557	1100189	11	Pimenta Bueno	110018	103	38	15	11	4	8	1	3	1	0	0	7
5558	1100155	11	Ouro Preto do Oeste	110015	8	10	9	13	7	4	2	15	2	4	0	7
5559	1100148	11	Nova Brasil├óndia D'Oeste	110014	64	76	18	2	5	5	1	3	1	0	0	0
5560	1100130	11	Machadinho D'Oeste	110013	3106	3025	2154	1368	745	320	640	1209	702	337	384	423
5561	1100122	11	Ji-Paran├í	110012	41	90	52	31	21	5	4	4	1	8	8	1
5562	1100114	11	Jaru	110011	47	32	25	18	15	3	3	6	6	2	1	2
5563	1100106	11	Guajar├í-Mirim	110010	693	1631	653	577	481	329	504	285	311	316	499	836
5564	1100098	11	Espig├úo D'Oeste	110009	1045	956	19	15	2	2	4	0	0	0	242	196
5565	1100080	11	Costa Marques	110008	225	390	180	196	110	41	55	94	16	11	107	345
5566	1100072	11	Corumbiara	110007	2	4	1	1	0	0	0	0	0	0	0	0
5567	1100064	11	Colorado do Oeste	110006	0	1	1	1	1	0	1	0	0	1	0	1
5568	1100056	11	Cerejeiras	110005	0	2	1	1	0	0	0	0	0	0	0	0
5569	1100049	11	Cacoal	110004	24	22	9	13	5	2	0	1	5	0	0	5
5570	1100031	11	Cabixi	110003	2	6	1	0	1	0	0	3	1	1	1	0
5571	1100023	11	Ariquemes	110002	1073	1249	497	203	168	77	49	94	112	619	347	250
5572	1100015	11	Alta Floresta D'Oeste	110001	78	41	16	33	73	79	30	6	2	1	0	2
