# Supplementary material for: Reaching the malaria elimination goal in Brazil: a spatial analysis and time-series study
Source: Infect Dis Poverty. 2022 Apr 5;11:39. doi: 10.1186/s40249-022-00945-5 (PMC8981179; doi:10.1186/s40249-022-00945-5)
Supplement: Supplementary file 2 — Additional file 2. Monthly new malaria cases per epidemic municipalities, Brazilian Amazon, 2009-2020. [file 40249_2022_945_MOESM2_ESM.xlsx]

## Sheet: Plan1
year	month	CZS	ML	RA	BARC	COA	GUA	IPI	LAB	MAN	RPE	SIRN	BAG	OdP
2009	1	1411	792	348	424	343	352	459	159	832	150	134	3	0
2009	2	1284	457	179	230	340	350	234	180	718	77	58	5	7
2009	3	1266	397	154	354	507	243	217	203	824	73	63	1	0
2009	4	1004	258	135	244	534	250	367	192	1007	73	52	0	2
2009	5	890	244	104	194	710	265	882	219	1682	67	72	0	0
2009	6	915	259	141	224	813	189	1229	374	1995	71	74	2	2
2009	7	1117	306	196	205	847	152	825	420	1892	57	25	23	22
2009	8	1093	266	151	301	757	92	366	277	1569	106	30	18	23
2009	9	1045	462	128	242	706	79	196	258	1616	165	13	3	4
2009	10	1129	498	133	281	363	74	128	272	1700	286	15	3	5
2009	11	1698	499	285	204	255	68	127	158	1497	289	22	3	0
2009	12	1837	609	356	300	216	125	89	128	1083	192	21	2	1
2010	1	2219	726	443	234	217	139	59	95	2061	323	10	23	10
2010	2	1994	631	389	202	245	154	64	78	1988	209	6	48	26
2010	3	1963	532	341	361	258	130	75	128	1312	125	25	63	339
2010	4	1646	321	224	372	244	62	94	140	1005	94	42	104	1568
2010	5	1780	363	244	188	291	142	91	254	990	89	139	361	2049
2010	6	1420	243	276	197	390	78	123	287	1510	72	131	596	2416
2010	7	1529	287	339	244	523	71	33	254	1943	96	46	1909	2586
2010	8	1245	214	284	305	518	52	13	147	1337	89	64	1049	1985
2010	9	1318	274	308	278	267	38	22	155	977	57	36	627	1894
2010	10	1668	346	330	245	181	87	21	149	722	105	93	481	1330
2010	11	2465	814	573	323	132	126	24	178	872	125	117	277	1139
2010	12	2374	978	690	340	89	215	18	120	939	161	74	204	1168
2011	1	1885	735	391	232	84	12	11	107	1389	194	135	565	1377
2011	2	1415	536	371	292	58	108	15	81	993	77	142	381	692
2011	3	1079	428	259	309	62	75	22	72	858	67	136	382	699
2011	4	746	318	231	106	63	49	51	118	617	79	50	277	745
2011	5	881	291	265	131	109	71	121	196	741	58	167	282	1440
2011	6	653	251	165	132	185	89	104	237	1125	34	94	393	2378
2011	7	649	228	134	155	321	62	102	233	1973	78	76	767	1214
2011	8	787	263	238	162	471	105	52	262	2143	197	58	276	971
2011	9	696	225	166	213	530	52	51	174	1741	159	61	247	1216
2011	10	1006	285	282	162	232	55	23	241	1181	122	58	252	995
2011	11	1399	562	574	152	203	152	25	209	1157	144	25	309	811
2011	12	1475	654	507	131	138	148	38	160	819	186	115	366	613
2012	1	1408	597	394	178	131	198	105	166	1073	105	48	544	909
2012	2	1115	414	306	268	157	69	100	176	784	83	47	638	1662
2012	3	933	287	244	213	205	119	194	300	736	75	32	374	817
2012	4	1024	273	229	115	189	212	330	397	664	65	96	184	555
2012	5	1020	319	289	170	331	229	715	507	667	63	19	159	552
2012	6	1104	506	350	192	349	229	1238	613	725	38	19	138	417
2012	7	1043	323	272	212	392	85	589	610	1040	74	19	167	284
2012	8	1028	250	238	246	433	123	309	449	1033	138	13	84	197
2012	9	1082	285	222	285	340	126	128	232	1104	103	10	32	165
2012	10	1711	499	320	141	185	122	137	270	849	79	12	19	70
2012	11	2309	804	462	224	189	207	103	167	591	115	15	21	52
2012	12	2276	648	375	188	123	184	119	180	462	135	9	7	36
2013	1	1785	793	281	213	125	222	146	198	733	205	20	8	36
2013	2	1784	721	236	237	90	164	162	199	598	104	14	6	14
2013	3	1474	474	180	217	73	207	499	202	376	80	11	2	17
2013	4	1769	691	238	210	73	219	838	389	323	73	19	3	15
2013	5	1634	645	263	205	131	427	1169	538	254	70	34	2	9
2013	6	1550	642	283	209	176	272	918	620	238	40	22	2	2
2013	7	1561	633	306	119	386	273	697	633	473	68	14	4	4
2013	8	1289	509	281	207	413	180	426	475	454	70	20	4	1
2013	9	1375	424	305	188	461	137	287	514	479	53	8	7	2
2013	10	1625	549	315	188	348	145	169	340	493	37	14	1	2
2013	11	1928	715	461	154	170	201	158	310	484	37	18	2	0
2013	12	1947	620	486	308	146	209	106	244	421	16	13	0	0
2014	1	2120	846	549	325	126	234	97	382	548	40	91	1	0
2014	2	1366	518	301	382	195	195	101	350	434	19	56	3	0
2014	3	1167	292	314	299	163	192	188	494	335	9	39	4	1
2014	4	1455	406	372	338	103	241	361	531	248	9	30	1	0
2014	5	1803	626	531	320	158	278	643	663	237	4	23	0	0
2014	6	1344	576	432	237	214	220	452	659	406	8	7	0	0
2014	7	1433	516	415	355	327	179	477	1434	598	24	23	0	0
2014	8	1312	400	423	278	371	105	206	973	520	15	23	0	0
2014	9	1317	455	453	342	267	77	153	692	579	16	7	0	1
2014	10	1280	464	513	409	156	68	124	462	567	8	1	2	0
2014	11	1336	566	448	311	93	70	69	423	604	6	3	0	0
2014	12	1255	411	455	334	90	123	100	315	436	9	62	0	0
2015	1	1235	524	357	222	103	124	111	328	464	14	107	1	0
2015	2	931	416	253	307	155	61	219	273	404	8	204	0	0
2015	3	939	284	206	323	117	159	365	385	487	9	155	1	0
2015	4	1070	283	356	451	110	158	569	498	391	1	164	0	0
2015	5	1054	259	444	284	114	220	952	625	445	5	93	0	0
2015	6	1135	334	498	261	173	223	1145	562	461	4	91	0	0
2015	7	1052	407	400	437	209	206	1022	787	740	7	126	0	0
2015	8	1237	466	412	593	383	175	753	626	1054	17	68	0	0
2015	9	1249	607	484	686	415	126	609	401	1286	37	85	0	0
2015	10	1321	580	590	256	177	136	457	339	736	13	170	0	0
2015	11	1527	456	675	271	111	132	297	261	933	30	134	0	0
2015	12	1196	766	708	268	123	140	250	203	1097	52	128	1	0
2016	1	1515	733	508	276	139	186	159	208	1343	57	59	0	0
2016	2	1428	682	515	165	119	211	201	152	929	60	75	4	0
2016	3	1251	618	462	178	145	191	173	201	700	87	224	0	0
2016	4	1235	668	462	170	94	231	120	154	613	60	172	1	0
2016	5	1235	624	437	207	85	169	153	154	511	35	171	0	0
2016	6	1376	432	406	200	118	167	140	178	525	37	201	0	0
2016	7	1246	414	411	151	137	131	66	137	687	38	176	8	3
2016	8	1567	555	518	254	232	135	91	116	748	49	326	21	7
2016	9	1359	428	378	628	188	94	32	111	842	60	244	17	25
2016	10	2235	717	631	789	118	165	51	92	607	51	432	14	28
2016	11	2437	789	654	559	65	215	62	97	444	61	641	25	11
2016	12	2143	1025	613	372	69	169	29	97	524	52	533	37	14
2017	1	1847	1167	510	682	121	227	15	107	687	67	623	51	77
2017	2	1143	535	348	568	103	248	20	118	372	47	789	31	68
2017	3	1199	555	236	523	134	301	68	140	423	44	920	43	40
2017	4	1356	470	191	348	191	327	131	192	366	29	503	86	74
2017	5	1820	530	222	640	323	487	314	203	729	41	890	112	156
2017	6	1706	560	256	687	577	347	262	284	896	25	681	434	396
2017	7	1590	640	334	630	764	215	214	365	1217	65	593	794	575
2017	8	1632	624	356	1057	880	218	127	238	1462	194	749	1069	905
2017	9	1790	771	448	1147	570	178	136	293	1431	342	595	1694	1009
2017	10	2285	1028	586	790	361	301	183	251	1095	240	463	1319	824
2017	11	2421	1128	622	700	299	355	172	166	872	186	288	1141	862
2017	12	2109	1334	611	601	263	386	86	142	962	236	508	726	614
2018	1	2089	1189	644	598	248	421	110	177	1063	352	575	820	931
2018	2	1571	938	494	519	211	323	125	210	765	123	366	805	639
2018	3	1260	783	380	417	243	240	85	195	609	118	263	650	544
2018	4	1105	641	327	521	213	161	96	226	543	97	238	441	726
2018	5	900	575	316	393	207	150	128	243	562	91	245	462	1039
2018	6	714	588	276	347	215	116	101	289	463	74	293	369	1191
2018	7	848	511	249	354	272	127	151	395	694	78	160	269	1240
2018	8	960	621	336	563	522	128	61	359	1279	66	157	329	1248
2018	9	841	451	277	489	460	98	62	288	872	78	219	333	1451
2018	10	929	497	262	691	243	87	41	218	608	82	269	545	1034
2018	11	919	500	323	828	148	80	28	172	407	71	157	439	714
2018	12	784	586	297	697	150	112	27	97	454	87	300	306	409
2019	1	675	475	263	872	144	86	61	122	700	87	370	296	420
2019	2	461	310	163	527	149	62	49	150	371	29	368	353	402
2019	3	415	266	106	342	177	74	111	200	276	34	231	344	513
2019	4	482	262	108	430	322	75	198	248	380	26	286	356	436
2019	5	517	375	186	836	345	116	328	269	328	35	443	294	599
2019	6	480	381	159	717	362	62	296	437	391	20	440	303	448
2019	7	525	306	177	868	429	64	186	633	637	16	446	257	645
2019	8	342	190	198	761	380	39	98	329	791	14	438	257	381
2019	9	471	187	152	974	516	41	115	306	799	42	296	387	332
2019	10	659	221	342	1223	241	30	90	227	656	61	532	337	265
2019	11	571	194	248	650	136	37	98	215	527	44	450	339	185
2019	12	482	207	202	594	102	40	52	137	642	93	251	275	173
2020	1	515	206	185	359	171	60	81	145	532	74	250	220	167
2020	2	465	195	132	270	110	64	71	169	423	49	405	126	57
2020	3	556	168	106	327	132	83	109	221	409	37	300	113	73
2020	4	534	131	114	412	128	40	139	201	232	36	169	104	83
2020	5	563	119	129	377	130	99	233	261	292	27	126	155	91
2020	6	656	133	119	603	183	63	190	249	419	32	265	102	202
2020	7	542	106	146	524	219	70	154	274	518	30	481	51	191
2020	8	599	105	100	656	357	54	78	267	492	22	503	32	104
2020	9	523	116	152	1420	296	30	50	246	467	40	505	30	83
2020	10	653	156	218	1133	164	53	40	189	519	132	310	27	66
2020	11	720	178	213	568	115	61	32	180	498	39	338	41	46
2020	12	714	159	178	385	85	78	21	127	473	67	267	50	23
