# Supplementary material for: Reaching the malaria elimination goal in Brazil: a spatial analysis and time-series study
Source: Infect Dis Poverty. 2022 Apr 5;11:39. doi: 10.1186/s40249-022-00945-5 (PMC8981179; doi:10.1186/s40249-022-00945-5)
Supplement: Supplementary file 3 — Additional file 3. Imported malaria cases per bordering country of infection, Brazilian Amazon, 2009-2020.. [file 40249_2022_945_MOESM3_ESM.xlsx]

## Sheet: m.1
	Bol	Col	Guy	FG	Per	Sur	Ven
2009	274	27	1010	3551	844	239	784
2010	422	35	1617	3236	816	233	1603
2011	222	16	1596	2200	439	122	981
2012	136	67	1603	2389	1632	94	1294
2013	148	56	1957	2398	1447	114	2381
2014	113	38	923	943	1117	56	1404
2015	128	59	644	517	1895	29	1402
2016	76	46	946	475	541	32	2682
2017	125	32	871	536	487	30	2577
2018	95	18	888	423	284	24	4863
2019	229	23	639	224	172	29	2632
2020	144	20	333	111	82	11	769
