# Supplementary material for: Reaching the malaria elimination goal in Brazil: a spatial analysis and time-series study
Source: Infect Dis Poverty. 2022 Apr 5;11:39. doi: 10.1186/s40249-022-00945-5 (PMC8981179; doi:10.1186/s40249-022-00945-5)
Supplement: Supplementary file 4 — Additional file 4. Imported malaria cases per municipality of official case report, Brazilian Amazon, 2009-2020. [file 40249_2022_945_MOESM4_ESM.xlsx]

## Sheet: ImpMal
OBJECTID	CD_GEOCODI	UF	Name	CD_SAUDE	munimp2009	munimp2010	munimp2011	munimp2012	munimp2013	munimp2014	munimp2015	munimp2016	munimp2017	munimp2018	munimp2019	munimp2020	SOMA
248	5108956	51	Nova Monte Verde	510895
249	5108907	51	Nova Maringá	510890
250	5108857	51	Nova Marilândia	510885
251	5108808	51	Nova Guarita	510880
252	5108600	51	Vila Rica	510860
253	5108501	51	Vera	510850	1
254	5108402	51	Várzea Grande	510840
255	5108352	51	Vale de São Domingos	510835
256	5108303	51	União do Sul	510830					1
257	5108204	51	Torixoréu	510820
258	5108105	51	Tesouro	510810
259	5108055	51	Terra Nova do Norte	510805									1
260	5108006	51	Tapurah	510800
261	5107958	51	Tangará da Serra	510795	1				2
262	5107941	51	Tabaporã	510794
263	5107925	51	Sorriso	510792	1	8	1	1	2	5	2		1	2
264	5107909	51	Sinop	510790			2	4	1		3	2	1	2	2
265	5107883	51	Serra Nova Dourada	510788
266	5107875	51	Sapezal	510787
267	5107859	51	São Félix do Araguaia	510785			1
268	5107800	51	Santo Antônio do Leverger	510780
269	5107792	51	Santo Antônio do Leste	510779
270	5107776	51	Santa Terezinha	510777
271	5107768	51	Santa Rita do Trivelato	510776
272	5107750	51	Salto do Céu	510775
273	5107743	51	Santa Cruz do Xingu	510774
274	5107701	51	Rosário Oeste	510770
275	5107602	51	Rondonópolis	510760
276	5107578	51	Rondolândia	510757
277	5107404	51	São Pedro da Cipa	510740
278	5107354	51	São José do Xingu	510735
279	5107305	51	São José do Rio Claro	510730
280	5107297	51	São José do Povo	510729
281	5107263	51	Santo Afonso	510726
282	5107248	51	Santa Carmem	510724
283	5107206	51	Rio Branco	510720
284	5107198	51	Ribeirãozinho	510719
285	5107180	51	Ribeirão Cascalheira	510718
286	5107156	51	Reserva do Cabaçal	510715
287	5107107	51	São José dos Quatro Marcos	510710
288	5107065	51	Querência	510706										1
289	5107040	51	Primavera do Leste	510704	3				1	1
290	5107008	51	Poxoréu	510700
291	5106851	51	Porto Estrela	510685
292	5106828	51	Porto Esperidião	510682
293	5106802	51	Porto dos Gaúchos	510680
294	5106778	51	Porto Alegre do Norte	510677
295	5106752	51	Pontes e Lacerda	510675	2		1
296	5106703	51	Ponte Branca	510670
297	5106653	51	Pontal do Araguaia	510665
298	5106505	51	Poconé	510650
299	5106455	51	Planalto da Serra	510645
300	5106422	51	Peixoto de Azevedo	510642	1	3		2		1	1		1
301	5106372	51	Pedra Preta	510637
302	5106315	51	Novo Santo Antônio	510631
303	5106307	51	Paranatinga	510630											1
304	5106299	51	Paranaíta	510629					2	1
305	5106281	51	Novo São Joaquim	510628
306	5106273	51	Novo Horizonte do Norte	510627
307	5106265	51	Novo Mundo	510626
308	5106257	51	Nova Xavantina	510625
309	5106240	51	Nova Ubiratã	510624				1
310	5106232	51	Nova Olímpia	510623
311	5106224	51	Nova Mutum	510622		1	1		1				1
312	5106216	51	Nova Canaã do Norte	510621
313	5106208	51	Nova Brasilândia	510620
314	5106190	51	Nova Santa Helena	510619
315	5106182	51	Nova Lacerda	510618
316	5106174	51	Nova Nazaré	510617
317	5106158	51	Nova Bandeirantes	510615									2
318	5106109	51	Nossa Senhora do Livramento	510610
319	5106000	51	Nortelândia	510600
320	5105903	51	Nobres	510590
321	5105622	51	Mirassol d'Oeste	510562
322	5105606	51	Matupá	510560	1									1
323	5105580	51	Marcelândia	510558	1		3						5
324	5105507	51	Vila Bela da Santíssima Trindade	510550
325	5105309	51	Luciara	510530
326	5105259	51	Lucas do Rio Verde	510525		1										1
327	5105234	51	Lambari D'Oeste	510523
328	5105200	51	Juscimeira	510520		9
329	5105176	51	Juruena	510517
330	5105150	51	Juína	510515
331	5105101	51	Juara	510510
332	5105002	51	Jauru	510500
333	5104906	51	Jangada	510490
334	5104807	51	Jaciara	510480		1
335	5104609	51	Itiquira	510460
336	5104559	51	Itaúba	510455					1
337	5104542	51	Itanhangá	510454
338	5104526	51	Ipiranga do Norte	510452
339	5104500	51	Indiavaí	510450
340	5104203	51	Guiratinga	510420
341	5104104	51	Guarantã do Norte	510410
342	5103957	51	Glória D'Oeste	510395
343	5103908	51	General Carneiro	510390
344	5103858	51	Gaúcha do Norte	510385
345	5103809	51	Figueirópolis D'Oeste	510380
346	5103700	51	Feliz Natal	510370		2
347	5103601	51	Dom Aquino	510360
348	5103502	51	Diamantino	510350
349	5103452	51	Denise	510345
350	5103437	51	Curvelândia	510343
351	5103403	51	Cuiabá	510340	8	2	3	2	2	1		1	5	2	1	1
352	5103379	51	Cotriguaçu	510337
353	5103361	51	Conquista D'Oeste	510336
354	5103353	51	Confresa	510335
355	5103304	51	Comodoro	510330
356	5103254	51	Colniza	510325
357	5103205	51	Colíder	510320
358	5103106	51	Cocalinho	510310
359	5103056	51	Cláudia	510305
360	5103007	51	Chapada dos Guimarães	510300
361	5102850	51	Castanheira	510285
362	5102793	51	Carlinda	510279
363	5102702	51	Canarana	510270
364	5102694	51	Canabrava do Norte	510269
365	5102686	51	Campos de Júlio	510268
366	5102678	51	Campo Verde	510267
367	5102637	51	Campo Novo do Parecis	510263				1							1
368	5102603	51	Campinápolis	510260
369	5102504	51	Cáceres	510250		1	1
370	5101902	51	Brasnorte	510190
371	5101852	51	Bom Jesus do Araguaia	510185
372	5101803	51	Barra do Garças	510180
373	5101704	51	Barra do Bugres	510170
374	5101605	51	Barão de Melgaço	510160
375	5101407	51	Aripuanã	510140
376	5101308	51	Arenápolis	510130
377	5101258	51	Araputanga	510125
378	5101209	51	Araguainha	510120
379	5101001	51	Araguaiana	510100
380	5100805	51	Apiacás	510080								1
381	5100607	51	Alto Taquari	510060
382	5100508	51	Alto Paraguai	510050
383	5100409	51	Alto Garças	510040
384	5100359	51	Alto Boa Vista	510035
385	5100300	51	Alto Araguaia	510030
386	5100250	51	Alta Floresta	510025	2	3	7	2	2	4	1	1	1
387	5100201	51	Água Boa	510020
388	5100102	51	Acorizal	510010
4906	2114007	21	Zé Doca	211400	52	41	30	40	40	15	9	9	7	3	6	6	258
4907	2113009	21	Vitorino Freire	211300	12	21	6	12	5	12	4		8	6	6	2
4908	2112902	21	Vitória do Mearim	211290
4909	2112852	21	Vila Nova dos Martírios	211285	1	3		1
4910	2112803	21	Viana	211280	8	4	4	4	2	1	1		1		1
4911	2112704	21	Vargem Grande	211270	1			1	1
4912	2112605	21	Urbano Santos	211260	2	3				2
4913	2112506	21	Tutóia	211250	4	6	1							1
4914	2112456	21	Turilândia	211245	22	11	11	15	20		3	8	8	5	8	3
4915	2112407	21	Turiaçu	211240				1	7
4916	2112308	21	Tuntum	211230	5	4	10	4	7	13	11	5	11	10	1
4917	2112274	21	Tufilândia	211227	1	4			2		2		1
4918	2112233	21	Trizidela do Vale	211223		1			6	1
4919	2112209	21	Timon	211220	4	1			1
4920	2112100	21	Timbiras	211210		2			1	1						2
4921	2112001	21	Tasso Fragoso	211200
4922	2111953	21	Sucupira do Riachão	211195
4923	2111904	21	Sucupira do Norte	211190
4924	2111805	21	Sítio Novo	211180		2	5	1	4	1		1
4925	2111789	21	Serrano do Maranhão	211178
4926	2111763	21	Senador La Rocque	211176	9	19	7	23	16	7	2	9	6	9	6	7	120
4927	2111748	21	Senador Alexandre Costa	211174
4928	2111722	21	Satubinha	211172	6	4	3		2	1
4929	2111706	21	São Vicente Ferrer	211170	2	1	4	2	1			3
4930	2111672	21	São Roberto	211167	15	3	8	17	7	3	4	12	7	12	16	8	112
4931	2111631	21	São Raimundo do Doca Bezerra	211163	4	4		11	4	3	1	1	2	2
4932	2111607	21	São Raimundo das Mangabeiras	211160
4933	2111573	21	São Pedro dos Crentes	211157
4934	2111532	21	São Pedro da Água Branca	211153				1	1
4935	2111508	21	São Mateus do Maranhão	211150	6	1		2				1
4936	2111409	21	São Luís Gonzaga do Maranhão	211140	1	1	4	1	1	1	1		4	1
4937	2111300	21	São Luís	211130	25	20	13	8	25	12	1	1	12	3	3
4938	2111250	21	São José dos Basílios	211125	1	7				1
4939	2111201	21	São José de Ribamar	211120	1	1			1		3	1
4940	2111102	21	São João dos Patos	211110			1
4941	2111078	21	São João do Soter	211107							1
4942	2111052	21	São João do Paraíso	211105
4943	2111029	21	São João do Carú	211102	3	4	2	5	6	4		1	1	1		2
4944	2111003	21	São João Batista	211100	2	2
4945	2110906	21	São Francisco do Maranhão	211090		1			1					1
4946	2110856	21	São Francisco do Brejão	211085		1		1	4	1
4947	2110807	21	São Félix de Balsas	211080
4948	2110708	21	São Domingos do Maranhão	211070	6	27	5	4	3	1	3	6	6	4	2
4949	2110658	21	São Domingos do Azeitão	211065
4950	2110609	21	São Bernardo	211060	4	2	2		1	5		1				1
4951	2110500	21	São Bento	211050	59	27	16	34	58	10	3	6	5	4	1
4952	2110401	21	São Benedito do Rio Preto	211040		1
4953	2110302	21	Santo Antônio dos Lopes	211030	6	16	17	12	13	9	7	11	7	12
4954	2110278	21	Santo Amaro do Maranhão	211027
4955	2110237	21	Santana do Maranhão	211023	5	10	1	3	4	1	3	3			1
4956	2110203	21	Santa Rita	211020				1	2	3			1
4957	2110104	21	Santa Quitéria do Maranhão	211010	28	13	8	3	9	7		3	1	3	1
4958	2110039	21	Santa Luzia do Paruá	211003	25	30	30	42	49	10	9	8	5	8	3	1	220
4959	2110005	21	Santa Luzia	211000	49	43	39	26	47	17	13	12	16	9	19	7	297
4960	2109908	21	Santa Inês	210990	25	51	10	34	11	4		10	8	16	9	8
4961	2109809	21	Santa Helena	210980	27	34	18	10	17	15	11	10	13	5	7	3	170
4962	2109759	21	Santa Filomena do Maranhão	210975		4	1		3	2			4	5	2
4963	2109700	21	Sambaíba	210970
4964	2109601	21	Rosário	210960
4965	2109551	21	Ribamar Fiquene	210955	1				1
4966	2109502	21	Riachão	210950
4967	2109452	21	Raposa	210945		1			1
4968	2109403	21	Primeira Cruz	210940
4969	2109304	21	Presidente Vargas	210930
4970	2109270	21	Presidente Sarney	210927					1					2
4971	2109239	21	Presidente Médici	210923	12	10	7	4	5	4	1	4	1	8	1
4972	2109205	21	Presidente Juscelino	210920
4973	2109106	21	Presidente Dutra	210910	23	15	4	3	4	2	1	1	1	6	1	1	62
4975	2109007	21	Porto Franco	210900	1	4	4		3		1		3
4976	2108900	21	Poção de Pedras	210890	13	5	1	5		3	4			4	6
4977	2108801	21	Pirapemas	210880				1
4978	2108702	21	Pio XII	210870	11	8	11	9	8	3	2		1		1	2
4979	2108603	21	Pinheiro	210860	123	91	50	89	101	14	4	12	9	6	5	7	511
4980	2108504	21	Pindaré-Mirim	210850	11	8	15	7	7	7	2	1		2	1
4981	2108454	21	Peritoró	210845	1	1		2	1			1		1
4982	2108405	21	Peri Mirim	210840
4983	2108306	21	Penalva	210830	2				2
4984	2108256	21	Pedro do Rosário	210825	30	14	5	3	7	3	1	2	6	1	2
4985	2108207	21	Pedreiras	210820	26	25	24	15	25	15	10	20	14	32	10
4986	2108108	21	Paulo Ramos	210810	24	33	32	36	28	15	20	21	75	36	7	3	330
4987	2108058	21	Paulino Neves	210805
4988	2108009	21	Pastos Bons	210800	2	2
4989	2107902	21	Passagem Franca	210790
4990	2107803	21	Parnarama	210780
4991	2107704	21	Paraibano	210770	1				1	1	4	1		1
4992	2107605	21	Palmeirândia	210760	8	3			4	4	5	3	2
4993	2107506	21	Paço do Lumiar	210750	1						1		1		1
4994	2107456	21	Olinda Nova do Maranhão	210745					2		1	2	5
4995	2107407	21	Olho d'Água das Cunhãs	210740	5	11		2	1	2		1	6	2	5
4996	2107357	21	Nova Olinda do Maranhão	210735	7	18	4	2	5	2		3		5	1
4997	2107308	21	Nova Iorque	210730
4998	2107258	21	Nova Colinas	210725
4999	2107209	21	Nina Rodrigues	210720
5000	2107100	21	Morros	210710
5001	2107001	21	Montes Altos	210700	1	1
5002	2106904	21	Monção	210690	2	8	4	1	2							1
4974	2109056	21	Porto Rico do Maranhão	210905
5003	2106805	21	Mirinzal	210680									1	1
5004	2106755	21	Miranda do Norte	210675
5005	2106706	21	Mirador	210670	2
5006	2106672	21	Milagres do Maranhão	210667	2	1						1	1
5007	2106631	21	Matões do Norte	210663	1
5008	2106607	21	Matões	210660					1
5009	2106508	21	Matinha	210650	2	1
5010	2106409	21	Mata Roma	210640
5011	2106375	21	Maranhãozinho	210637	31	7	11	8	8	1	1				2
5012	2106359	21	Marajá do Sena	210635		1		4	6	1		5	3	3	2	3
5013	2106326	21	Maracaçumé	210632	3	6	12	15	8	21	7	10	8	1	4	2	97
5014	2106300	21	Magalhães de Almeida	210630						1
5015	2106201	21	Luís Domingues	210620	1	4
5016	2106102	21	Loreto	210610
5017	2106003	21	Lima Campos	210600				3	3	2		3	2	3	1
5018	2105989	21	Lajeado Novo	210598
5019	2105963	21	Lagoa Grande do Maranhão	210596		3	6	20	8	3	3	8	10	6	5
5020	2105948	21	Lago dos Rodrigues	210594		2
5021	2105922	21	Lagoa do Mato	210592	2		1					1	2
5022	2105906	21	Lago Verde	210590	7	4		1			1	1	1	1
5023	2105807	21	Lago do Junco	210580					2				1
5024	2105708	21	Lago da Pedra	210570	118	125	126	156	171	136	16	85	60	61	38	19	1111
5025	2105658	21	Junco do Maranhão	210565	6	7	11	17	12			3
5026	2105609	21	Joselândia	210560	20	45	36	24	25	28	11		11
5027	2105500	21	João Lisboa	210550	2	1
5028	2105476	21	Jenipapo dos Vieiras	210547	7	5	1	1	3	7	1	6	2	1	3
5029	2105450	21	Jatobá	210545	2
5030	2105427	21	Itinga do Maranhão	210542	5	12	7	4	1	2	1	2	4	1
5031	2105401	21	Itapecuru Mirim	210540	3	6	3	2
5032	2105351	21	Itaipava do Grajaú	210535	7	22	13	21	34	20	8	4	15	16	8	5	173
5033	2105302	21	Imperatriz	210530	39	26	21	25	31	21	14	3	7	7	3	1	198
5034	2105203	21	Igarapé Grande	210520	5	1			1
5035	2105153	21	Igarapé do Meio	210515	2					1			4			1
5036	2105104	21	Icatu	210510
5037	2105005	21	Humberto de Campos	210500
5038	2104909	21	Guimarães	210490
5039	2104800	21	Grajaú	210480	4	8	4	17	19	7	5	1	2	1	5
5040	2104701	21	Graça Aranha	210470
5041	2104677	21	Governador Nunes Freire	210467	7	15	12	3	10	7	4	2		3	1
5042	2104651	21	Governador Newton Bello	210465	3	3	3	9				3	2	2	4
5043	2104628	21	Governador Luiz Rocha	210462
5044	2104602	21	Governador Eugênio Barros	210460		1								2	2
5045	2104552	21	Governador Edison Lobão	210455	1			1	1
5046	2104503	21	Governador Archer	210450					1			1	2		1
5047	2104404	21	Gonçalves Dias	210440	4	3	1		2	4	1	4	3	1
5048	2104305	21	Godofredo Viana	210430	1		1
5049	2104206	21	Fortuna	210420					4				3	1
5050	2104107	21	Fortaleza dos Nogueiras	210410				1
5051	2104099	21	Formosa da Serra Negra	210409	1	1		3	4	4
5052	2104081	21	Fernando Falcão	210408
5053	2104073	21	Feira Nova do Maranhão	210407
5054	2104057	21	Estreito	210405	2	1	1	1		1		1	1	3
5055	2104008	21	Esperantinópolis	210400	7	9	6	17	3	12	5	4	6	16	13	10	108
5056	2103901	21	Duque Bacelar	210390	2	1				2				1
5057	2103802	21	Dom Pedro	210380	3		1		2	2			1
5058	2103752	21	Davinópolis	210375	1				2				1	1	2
5059	2103703	21	Cururupu	210370
5060	2103604	21	Coroatá	210360	2	2	3	2	1	1	1	1
5061	2103554	21	Conceição do Lago-Açu	210355	2
5062	2103505	21	Colinas	210350	11	2	2	1	15	1	3		3
5063	2103406	21	Coelho Neto	210340
5064	2103307	21	Codó	210330	12	8	6	8	10	5	2	3	2	2	5	2	65
5065	2103257	21	Cidelândia	210325	1	1	1		1
5066	2103208	21	Chapadinha	210320	19	11	3	4	4	5	1	1				1
5067	2103174	21	Centro Novo do Maranhão	210317	3			4	4	1	3		17	27	1
5068	2103158	21	Centro do Guilherme	210315						1			1		1
5069	2103125	21	Central do Maranhão	210312
5070	2103109	21	Cedral	210310
5071	2103000	21	Caxias	210300	19	17	20	10	9	9	3	14	2	1	2
5072	2102903	21	Carutapera	210290	1
5073	2102804	21	Carolina	210280
5074	2102754	21	Capinzal do Norte	210275									1
5075	2102705	21	Cantanhede	210270
5076	2102606	21	Cândido Mendes	210260			2		4	1						1
5077	2102556	21	Campestre do Maranhão	210255	4	1	5
5078	2102507	21	Cajari	210250
5079	2102408	21	Cajapió	210240
5080	2102374	21	Cachoeira Grande	210237
5081	2102358	21	Buritirana	210235	2	2	1		1
5082	2102325	21	Buriticupu	210232	15	27	20	17	26	16	8	6	6	4	1
5083	2102309	21	Buriti Bravo	210230
5084	2102200	21	Buriti	210220	11	1			2		1	2	8	4	6	1
5085	2102150	21	Brejo de Areia	210215	2	7		12	19	8	2	2
5086	2102101	21	Brejo	210210	3	3	5	1
5087	2102077	21	Bom Lugar	210207	1									2
5088	2102036	21	Bom Jesus das Selvas	210203		1	2		1	3		1
5089	2102002	21	Bom Jardim	210200	56	50	62	40	73	37	10	25	7	7	7	8	382
5090	2101970	21	Boa Vista do Gurupi	210197		1	3	4	1	1	1		2			3
5091	2101939	21	Bernardo do Mearim	210193	8
5092	2101905	21	Bequimão	210190	2	2	1						2	1	1
5093	2101806	21	Benedito Leite	210180
5094	2101772	21	Bela Vista do Maranhão	210177	5	3	2			1	3		1	4
5095	2101731	21	Belágua	210173
5096	2101707	21	Barreirinhas	210170										1
5097	2101608	21	Barra do Corda	210160	43	32	31	38	52	28	9	8	18	12	13	3	287
5098	2101509	21	Barão de Grajaú	210150
5099	2101400	21	Balsas	210140	2
5100	2101350	21	Bacurituba	210135
5101	2101301	21	Bacuri	210130		1
5102	2101251	21	Bacabeira	210125								1
5103	2101202	21	Bacabal	210120	5	6	4	1	1				2	2	2
5104	2101103	21	Axixá	210110
5105	2101004	21	Arari	210100
5106	2100956	21	Arame	210095	10	11	12	14	9	7	3		3	1	2
5107	2100907	21	Araioses	210090
5108	2100873	21	Araguanã	210087	3	1	1	2		2
5109	2100832	21	Apicum-Açu	210083										2
5110	2100808	21	Anapurus	210080
5111	2100709	21	Anajatuba	210070	2			1
5112	2100600	21	Amarante do Maranhão	210060	7	7	11	3	4	10	7	3	10	6	2	1	71
5113	2100550	21	Amapá do Maranhão	210055		2		2	5	1						1
5114	2100501	21	Alto Parnaíba	210050								1
5115	2100477	21	Alto Alegre do Pindaré	210047	1	8	22	31	19	19	6	17	11	6	9	3	152
5116	2100436	21	Alto Alegre do Maranhão	210043		1									1
5117	2100402	21	Altamira do Maranhão	210040							1				1
5118	2100303	21	Aldeias Altas	210030										1
5119	2100204	21	Alcântara	210020
5120	2100154	21	Água Doce do Maranhão	210015
5121	2100105	21	Afonso Cunha	210010
5122	2100055	21	Açailândia	210005	20	17	7	9	8	5	3	1	5	5	5
5123	1722107	17	Xambioá	172210
5124	1722081	17	Wanderlândia	172208
5125	1721307	17	Tupiratins	172130
5126	1721257	17	Tupirama	172125
5127	1721208	17	Tocantinópolis	172120					3	1
5128	1721109	17	Tocantínia	172110
5129	1721000	17	Palmas	172100	6	5	3	3	1			1	2	2	1	1
5130	1720978	17	Talismã	172097
5131	1720937	17	Taipas do Tocantins	172093
5132	1720903	17	Taguatinga	172090
5133	1720853	17	Sucupira	172085
5134	1720804	17	Sítio Novo do Tocantins	172080	5		2
5135	1720655	17	Silvanópolis	172065
5136	1720499	17	São Valério	172049
5137	1720309	17	São Sebastião do Tocantins	172030
5138	1720259	17	São Salvador do Tocantins	172025
5139	1720200	17	São Miguel do Tocantins	172020
5140	1720150	17	São Félix do Tocantins	172015
5141	1720101	17	São Bento do Tocantins	172010
5142	1720002	17	Santa Terezinha do Tocantins	172000
5143	1719004	17	Santa Tereza do Tocantins	171900
5144	1718907	17	Santa Rosa do Tocantins	171890
5145	1718899	17	Santa Rita do Tocantins	171889
5146	1718881	17	Santa Maria do Tocantins	171888
5147	1718865	17	Santa Fé do Araguaia	171886
5148	1718840	17	Sandolândia	171884
5149	1718808	17	Sampaio	171880
5150	1718758	17	Rio Sono	171875
5151	1718709	17	Rio dos Bois	171870
5152	1718659	17	Rio da Conceição	171865
5153	1718550	17	Riachinho	171855
5154	1718501	17	Recursolândia	171850
5155	1718451	17	Pugmil	171845
5156	1718402	17	Presidente Kennedy	171840
5157	1718303	17	Praia Norte	171830	5	3	2
5158	1718204	17	Porto Nacional	171820
5159	1718006	17	Porto Alegre do Tocantins	171800
5160	1717909	17	Ponte Alta do Tocantins	171790
5161	1717800	17	Ponte Alta do Bom Jesus	171780
5162	1717503	17	Pium	171750
5163	1717206	17	Piraquê	171720
5164	1717008	17	Pindorama do Tocantins	171700
5165	1716703	17	Colméia	171670
5166	1716653	17	Pequizeiro	171665
5167	1716604	17	Peixe	171660
5168	1716505	17	Pedro Afonso	171650
5169	1716307	17	Pau D'Arco	171630
5170	1716208	17	Paranã	171620
5171	1716109	17	Paraíso do Tocantins	171610				2
5172	1715754	17	Palmeirópolis	171575
5173	1715705	17	Palmeirante	171570
5174	1715507	17	Oliveira de Fátima	171550
5175	1715259	17	Novo Jardim	171525
5176	1715150	17	Novo Alegre	171515
5177	1715101	17	Novo Acordo	171510
5178	1715002	17	Nova Rosalândia	171500
5179	1714880	17	Nova Olinda	171488
5180	1714302	17	Nazaré	171430
5181	1714203	17	Natividade	171420
5182	1713957	17	Muricilândia	171395
5183	1713809	17	Palmeiras do Tocantins	171380
5184	1713700	17	Monte Santo do Tocantins	171370
5185	1713601	17	Monte do Carmo	171360
5186	1713304	17	Miranorte	171330
5187	1713205	17	Miracema do Tocantins	171320	1
5188	1712801	17	Maurilândia do Tocantins	171280
5189	1712702	17	Mateiros	171270
5190	1712504	17	Marianópolis do Tocantins	171250
5191	1712454	17	Luzinópolis	171245
5192	1712405	17	Lizarda	171240
5193	1712157	17	Lavandeira	171215
5194	1712009	17	Lajeado	171200
5195	1711951	17	Lagoa do Tocantins	171195
5196	1711902	17	Lagoa da Confusão	171190
5197	1711803	17	Juarina	171180
5198	1711506	17	Jaú do Tocantins	171150
5199	1711100	17	Itaporã do Tocantins	171110
5200	1710904	17	Itapiratins	171090
5201	1710706	17	Itaguatins	171070
5202	1710508	17	Itacajá	171050
5203	1709807	17	Ipueiras	170980
5204	1709500	17	Gurupi	170950	2	1
5205	1709302	17	Guaraí	170930									1
5206	1709005	17	Goiatins	170900
5207	1708304	17	Goianorte	170830
5208	1708254	17	Tabocão	170825
5209	1708205	17	Formoso do Araguaia	170820
5210	1707702	17	Filadélfia	170770
5211	1707652	17	Figueirópolis	170765
5212	1707553	17	Fátima	170755
5213	1707405	17	Esperantina	170740	1					2					1
5214	1707306	17	Dueré	170730
5215	1707207	17	Dois Irmãos do Tocantins	170720
5216	1707108	17	Divinópolis do Tocantins	170710
5217	1707009	17	Dianópolis	170700
5218	1706506	17	Darcinópolis	170650
5219	1706258	17	Crixás do Tocantins	170625
5220	1706100	17	Cristalândia	170610
5221	1706001	17	Couto Magalhães	170600
5222	1705607	17	Conceição do Tocantins	170560
5223	1705557	17	Combinado	170555
5224	1705508	17	Colinas do Tocantins	170550
5225	1705102	17	Chapada da Natividade	170510
5226	1704600	17	Chapada de Areia	170460
5227	1704105	17	Centenário	170410
5228	1703909	17	Caseara	170390
5229	1703891	17	Carrasco Bonito	170389
5230	1703883	17	Carmolândia	170388
5231	1703867	17	Cariri do Tocantins	170386
5232	1703842	17	Campos Lindos	170384
5233	1703826	17	Cachoeirinha	170382
5234	1703800	17	Buriti do Tocantins	170380	4
5235	1703701	17	Brejinho de Nazaré	170370
5236	1703602	17	Brasilândia do Tocantins	170360
5237	1703305	17	Bom Jesus do Tocantins	170330
5238	1703206	17	Bernardo Sayão	170320
5239	1703107	17	Barrolândia	170310
5240	1703073	17	Barra do Ouro	170307
5241	1703057	17	Bandeirantes do Tocantins	170305
5242	1703008	17	Babaçulândia	170300
5243	1702901	17	Axixá do Tocantins	170290
5244	1702703	17	Aurora do Tocantins	170270
5245	1702554	17	Augustinópolis	170255	1	3	1						1
5246	1702406	17	Arraias	170240
5247	1702307	17	Arapoema	170230
5248	1702208	17	Araguatins	170220	3	1	1	1	4	3			3	1	1
5249	1702158	17	Araguanã	170215
5250	1702109	17	Araguaína	170210	1	1	1	1		3	2	1				1
5251	1702000	17	Araguaçu	170200
5252	1701903	17	Araguacema	170190
5253	1701309	17	Aragominas	170130
5254	1701101	17	Aparecida do Rio Negro	170110
5255	1701051	17	Angico	170105
5256	1701002	17	Ananás	170100	1	2	1			1
5257	1700707	17	Alvorada	170070
5258	1700400	17	Almas	170040
5259	1700350	17	Aliança do Tocantins	170035
5260	1700301	17	Aguiarnópolis	170030					1
5261	1700251	17	Abreulândia	170025
5262	1600808	16	Vitória do Jari	160080	2		1	4	4	2
5263	1600709	16	Tartarugalzinho	160070	12	7	11	8	8	2	3	2	12	5	1
5264	1600600	16	Santana	160060	91	55	46	32	32	15	3	4	18	9	1	1	307
5265	1600550	16	Pracuúba	160055			2
5266	1600535	16	Porto Grande	160053	11	9	10	15	14	5	2	2	7	2		1
5267	1600501	16	Oiapoque	160050	1300	1410	936	1048	968	277	180	131	179	178	60	37	6704
5268	1600402	16	Mazagão	160040	1		3						1			1
5269	1600303	16	Macapá	160030	483	409	216	307	244	86	85	43	62	45	8	9	1997
5270	1600279	16	Laranjal do Jari	160027	52	38	18	9	25	3	12	17	13	5	2
5271	1600253	16	Itaubal	160025
5272	1600238	16	Ferreira Gomes	160023		1	1
5273	1600212	16	Cutias	160021
5274	1600204	16	Calçoene	160020	12				1	4	1		1	1		1
5275	1600154	16	Pedra Branca do Amapari	160015	4	13	3	1	1
5276	1600105	16	Amapá	160010		2	2		1				1		1
5277	1600055	16	Serra do Navio	160005	3	1
5278	1508407	15	Xinguara	150840		2	2	1	1			1
5279	1508357	15	Vitória do Xingu	150835		2								4	3
5280	1508308	15	Viseu	150830	1			1
5281	1508209	15	Vigia	150820	7	2	3	1	1
5282	1508159	15	Uruará	150815	2			2	6		1	1
5283	1508126	15	Ulianópolis	150812	3	2						1		1
5284	1508100	15	Tucuruí	150810	2	4	1	2	3	4	1	4	3
5285	1508084	15	Tucumã	150808	1	2	3
5286	1508050	15	Trairão	150805	2	1	5	4	2	3	3	1	2		1	1
5287	1508035	15	Tracuateua	150803
5288	1508001	15	Tomé-Açu	150800				1	2	1				1	1
5289	1507979	15	Terra Santa	150797
5290	1507961	15	Terra Alta	150796		1			1	1	1
5291	1507953	15	Tailândia	150795	2	1		6	3	4	3		1	1	3	1
5292	1507904	15	Soure	150790				1
5293	1507805	15	Senador José Porfírio	150780	3					1			2
5294	1507755	15	Sapucaia	150775
5295	1507706	15	São Sebastião da Boa Vista	150770
5296	1507607	15	São Miguel do Guamá	150760	1		1		2			1
5297	1507508	15	São João do Araguaia	150750						1		2
5298	1507474	15	São João de Pirabas	150747
5299	1507466	15	São João da Ponta	150746			2
5300	1507458	15	São Geraldo do Araguaia	150745
5301	1507409	15	São Francisco do Pará	150740
5302	1507300	15	São Félix do Xingu	150730	4										1
5303	1507201	15	São Domingos do Capim	150720
5304	1507151	15	São Domingos do Araguaia	150715	11	7	21	19	16	2	3	3	5	3	2
5305	1507102	15	São Caetano de Odivelas	150710				1
5306	1507003	15	Santo Antônio do Tauá	150700
5307	1506906	15	Santarém Novo	150690
5308	1506807	15	Santarém	150680	99	107	87	64	86	38	25	31	28	33	22	14	634
5309	1506708	15	Santana do Araguaia	150670		1
5310	1506609	15	Santa Maria do Pará	150660	1		1
5311	1506583	15	Santa Maria das Barreiras	150658
5312	1506559	15	Santa Luzia do Pará	150655		1
5313	1506500	15	Santa Izabel do Pará	150650	1		1			1
5314	1506401	15	Santa Cruz do Arari	150640
5315	1506351	15	Santa Bárbara do Pará	150635
5316	1506302	15	Salvaterra	150630		2
5317	1506203	15	Salinópolis	150620		3			1				1
5318	1506195	15	Rurópolis	150619	5	8	2	2	9	7	1	3	1	1	2
5319	1506187	15	Rondon do Pará	150618	1	3	1	2	4
5320	1506161	15	Rio Maria	150616		1				1					1
5321	1506138	15	Redenção	150613	3	2	2	4	3	3	1			1
5322	1506112	15	Quatipuru	150611
5323	1506104	15	Primavera	150610	1
5324	1506005	15	Prainha	150600		1				1
5325	1505908	15	Porto de Moz	150590	1			1
5326	1505809	15	Portel	150580		1				1
5327	1505700	15	Ponta de Pedras	150570
5328	1505650	15	Placas	150565		1		2	1	3			2
5329	1505635	15	Piçarra	150563	1
5330	1505601	15	Peixe-Boi	150560
5331	1505551	15	Pau D'Arco	150555
5332	1505536	15	Parauapebas	150553	9	14	6	14	19	7	1	4	4	7	6	1	92
5333	1505502	15	Paragominas	150550	3	1	3	2	5	2	2	3			1
5334	1505494	15	Palestina do Pará	150549			1	1
5335	1505486	15	Pacajá	150548	1	1			1					1
5336	1505437	15	Ourilândia do Norte	150543		1
5337	1505403	15	Ourém	150540
5338	1505304	15	Oriximiná	150530			1	4	1
5339	1505205	15	Oeiras do Pará	150520					1
5340	1505106	15	Óbidos	150510				1	1			2		1
5341	1505064	15	Novo Repartimento	150506		5	1	5	3
5342	1505031	15	Novo Progresso	150503	1		2			1	1		1	1		1
5343	1505007	15	Nova Timboteua	150500		1		1
5344	1504976	15	Nova Ipixuna	150497		2	1								1
5345	1504950	15	Nova Esperança do Piriá	150495				1	2	1
5346	1504901	15	Muaná	150490
5347	1504802	15	Monte Alegre	150480	24	21	22	13	26	16	5	7	6	15	10	4	169
5348	1504752	15	Mojuí dos Campos	150475							1	1
5349	1504703	15	Moju	150470	1	2	2	1	2			1			1
5350	1504604	15	Mocajuba	150460
5351	1504505	15	Melgaço	150450
5352	1504455	15	Medicilândia	150445	1		1		1	1
5353	1504422	15	Marituba	150442	10	3	3	4	1	3	3	1	1
5354	1504406	15	Marapanim	150440					1
5355	1504307	15	Maracanã	150430	1		1						1
5356	1504208	15	Marabá	150420	14	14	3	7	4	3	6	4	7	3	1	3	69
5357	1504109	15	Magalhães Barata	150410
5358	1504059	15	Mãe do Rio	150405						1
5359	1504000	15	Limoeiro do Ajuru	150400
5360	1503903	15	Juruti	150390	4
5361	1503804	15	Jacundá	150380	12	3	2	9	8	7	7	3	4	1	5	2	63
5362	1503754	15	Jacareacanga	150375							1	1	3
5363	1503705	15	Itupiranga	150370	5			3		1
5364	1503606	15	Itaituba	150360	121	93	64	54	49	35	15	15	20	22	16	2	506
5365	1503507	15	Irituia	150350	1	1	1						1
5366	1503457	15	Ipixuna do Pará	150345			1		4
5367	1503408	15	Inhangapi	150340
5368	1503309	15	Igarapé-Miri	150330
5369	1503200	15	Igarapé-Açu	150320	1	1	1
5370	1503101	15	Gurupá	150310
5371	1503093	15	Goianésia do Pará	150309	2	3	2	7	2	4	2	1
5372	1503077	15	Garrafão do Norte	150307
5373	1503044	15	Floresta do Araguaia	150304
5374	1503002	15	Faro	150300
5375	1502954	15	Eldorado do Carajás	150295	2	6	7	2	5	4		1	2
5376	1502939	15	Dom Eliseu	150293	6	8		1	4	1	2		1		1
5377	1502905	15	Curuçá	150290							1
5378	1502855	15	Curuá	150285			1
5379	1502806	15	Curralinho	150280
5380	1502772	15	Curionópolis	150277	2							1
5381	1502764	15	Cumaru do Norte	150276					2		1		1
5382	1502756	15	Concórdia do Pará	150275
5383	1502707	15	Conceição do Araguaia	150270	2	1
5384	1502608	15	Colares	150260					1
5385	1502509	15	Chaves	150250
5386	1502400	15	Castanhal	150240	8	10	5	3	1	3	2		1
5387	1502301	15	Capitão Poço	150230	2
5388	1502202	15	Capanema	150220		1		2	9
5389	1502152	15	Canaã dos Carajás	150215	2	1	1		1		1				1
5390	1502103	15	Cametá	150210								1
5391	1502004	15	Cachoeira do Arari	150200
5392	1501956	15	Cachoeira do Piriá	150195			4	10	7	2	3	1	1	1
5393	1501907	15	Bujaru	150190	1		1
5394	1501808	15	Breves	150180		1				1	1			1
5395	1501782	15	Breu Branco	150178	1	2	4	1	6	1	1	1	2	3
5396	1501758	15	Brejo Grande do Araguaia	150175
5397	1501725	15	Brasil Novo	150172			1		2		1	5		5	1	1
5398	1501709	15	Bragança	150170			1
5399	1501600	15	Bonito	150160
5400	1501576	15	Bom Jesus do Tocantins	150157
5401	1501501	15	Benevides	150150	4				3
5402	1501451	15	Belterra	150145		3		2	1
5403	1501402	15	Belém	150140	135	96	47	55	39	18	13	10	13	11	6	5	448
5404	1501303	15	Barcarena	150130	5	6			1			2	1	1
5405	1501253	15	Bannach	150125
5406	1501204	15	Baião	150120
5407	1501105	15	Bagre	150110
5408	1501006	15	Aveiro	150100	1
5409	1500958	15	Aurora do Pará	150095					1						1	1
5410	1500909	15	Augusto Corrêa	150090	1			1
5411	1500859	15	Anapu	150085			1		1	1			2	2
5412	1500800	15	Ananindeua	150080	30	16	15	4	26	5	8	8	12	4	4	1	133
5413	1500701	15	Anajás	150070
5414	1500602	15	Altamira	150060	10	11		1	3			1	2	4	1
5415	1500503	15	Almeirim	150050	24	30	8	2	4	2	1				1
5416	1500404	15	Alenquer	150040	6	23	14	6	5	4	4	10	5	1	2
5417	1500347	15	Água Azul do Norte	150034
5418	1500305	15	Afuá	150030
5419	1500206	15	Acará	150020						1
5420	1500131	15	Abel Figueiredo	150013
5421	1500107	15	Abaetetuba	150010	3	1		6		4	1	1	1	1
5422	1400704	14	Uiramutã	140070	18	50	14	14	9	11	12	4	6	10	2	4	154
5423	1400605	14	São Luiz	140060	12	14	15	16	42	15	8	9	5	10	10	4	160
5424	1400506	14	São João da Baliza	140050	10		10	1	4		3	6	6	13	2	1
5425	1400472	14	Rorainópolis	140047		12		11	19	52	44	62	41	64	36	21
5426	1400456	14	Pacaraima	140045	58	380	118	186	378	182	341	1261	941	2137	267	96	6345
5427	1400407	14	Normandia	140040	4	6	2	7	4	5	4	3	2	1	2
5428	1400308	14	Mucajaí	140030	26		47	68	112	46	31	36	31	53	23	6
5429	1400282	14	Iracema	140028	14	25	11	17	15	5	5	6	8	18	13	11	148
5430	1400233	14	Caroebe	140023		4	4	7	20	1	3	9	10	12	5	5
5431	1400209	14	Caracaraí	140020	5	5	6	8	27	11	21	17	11	27	6	3	147
5432	1400175	14	Cantá	140017	3	5	2	5	15	10	17	17	17	14	5	2	112
5433	1400159	14	Bonfim	140015	4	34	22	28	33	18	10	13	3	21	19	8	213
5434	1400100	14	Boa Vista	140010	1317	2198	1977	2024	3012	1561	1285	1743	1786	2659	1976	588	22126
5435	1400050	14	Alto Alegre	140005	23	46	30	65	50	31	31	55	26	28	102	16	503
5436	1400027	14	Amajari	140002	75	26	8	2	4	3	8	13	17	34	275	129	594
5437	1304401	13	Urucurituba	130440	1	2					1	1
5438	1304302	13	Urucará	130430
5439	1304260	13	Uarini	130426
5440	1304237	13	Tonantins	130423
5441	1304203	13	Tefé	130420
5442	1304104	13	Tapauá	130410
5443	1304062	13	Tabatinga	130406	62	63	31	101	98	59	116	27	27	37	28	13	662
5444	1304005	13	Silves	130400
5445	1303957	13	São Sebastião do Uatumã	130395
5446	1303908	13	São Paulo de Olivença	130390		3			3	1	1		1	2
5447	1303809	13	São Gabriel da Cachoeira	130380	1	17	1	6	6	2	2	14	22	20	16	5	112
5448	1303700	13	Santo Antônio do Içá	130370				1	10	2	8	1	2		1	4
5449	1303601	13	Santa Isabel do Rio Negro	130360	1			5	15			10	1	1	3
5450	1303569	13	Rio Preto da Eva	130356		2	1	2	2	1			1	1	1
5451	1303536	13	Presidente Figueiredo	130353		6		3	1			3	1	3	4	2
5452	1303502	13	Pauini	130350
5453	1303403	13	Parintins	130340				1						1	1
5454	1303304	13	Novo Aripuanã	130330
5455	1303205	13	Novo Airão	130320				2
5456	1303106	13	Nova Olinda do Norte	130310			2		8				5
5457	1303007	13	Nhamundá	130300		1
5458	1302900	13	Maués	130290									1
5459	1302801	13	Maraã	130280
5460	1302702	13	Manicoré	130270
5461	1302603	13	Manaus	130260	55	87	56	50	99	72	49	93	107	215	273	78	1234
5462	1302553	13	Manaquiri	130255							1	1
5463	1302504	13	Manacapuru	130250		2		1				1	1	1	3	1
5464	1302405	13	Lábrea	130240									1
5465	1302306	13	Jutaí	130230								1	1
5466	1302207	13	Juruá	130220
5467	1302108	13	Japurá	130210	4	1		5		13	5	16	8	6	12	6
5468	1302009	13	Itapiranga	130200				2	1	1
5469	1301951	13	Itamarati	130195
5470	1301902	13	Itacoatiara	130190		2	1		1	1			2	1
5471	1301852	13	Iranduba	130185	1							1			1
5472	1301803	13	Ipixuna	130180
5473	1301704	13	Humaitá	130170											1
5474	1301654	13	Guajará	130165				1
5475	1301605	13	Fonte Boa	130160
5476	1301506	13	Envira	130150
5477	1301407	13	Eirunepé	130140
5478	1301308	13	Codajás	130130											1
5479	1301209	13	Coari	130120			1	1			1			1	1	1
5480	1301159	13	Careiro da Várzea	130115											1
5481	1301100	13	Careiro	130110			1								3	1
5482	1301001	13	Carauari	130100
5483	1300904	13	Canutama	130090
5484	1300839	13	Caapiranga	130083
5485	1300805	13	Borba	130080
5486	1300706	13	Boca do Acre	130070
5487	1300680	13	Boa Vista do Ramos	130068												1
5488	1300631	13	Beruri	130063
5489	1300607	13	Benjamin Constant	130060	432	279	203	781	622	315	678	152	146	70	47	18	3743
5490	1300508	13	Barreirinha	130050
5491	1300409	13	Barcelos	130040	15	3	1	1	2			3	3	21	11	31
5492	1300300	13	Autazes	130030					3							1
5493	1300201	13	Atalaia do Norte	130020	368	480	218	798	755	749	1137	371	316	178	98	54	5522
5494	1300144	13	Apuí	130014				1	1
5495	1300102	13	Anori	130010								1
5496	1300086	13	Anamã	130008
5497	1300060	13	Amaturá	130006		1		3	2		1		2		1
5498	1300029	13	Alvarães	130002
5499	1200807	12	Porto Acre	120080	1			1
5500	1200708	12	Xapuri	120070				2		1
5501	1200609	12	Tarauacá	120060
5502	1200500	12	Sena Madureira	120050
5503	1200450	12	Senador Guiomard	120045	2	2					2		3	2		2
5504	1200435	12	Santa Rosa do Purus	120043
5505	1200427	12	Rodrigues Alves	120042
5506	1200401	12	Rio Branco	120040	5	11	2	5	6	1	6	1	9	6	15	23	90
5507	1200393	12	Porto Walter	120039
5508	1200385	12	Plácido de Castro	120038	121	159	88	23	26	19	51	24	39	20	91	28	689
5509	1200351	12	Marechal Thaumaturgo	120035							2	1			1
5510	1200344	12	Manoel Urbano	120034
5511	1200336	12	Mâncio Lima	120033
5512	1200328	12	Jordão	120032
5513	1200302	12	Feijó	120030
5514	1200252	12	Epitaciolândia	120025			2				2	2	2	2		3
5515	1200203	12	Cruzeiro do Sul	120020	1		1	3				1
5516	1200179	12	Capixaba	120017	23	43	1	2	9	1		4		5	7	17
5517	1200138	12	Bujari	120013
5518	1200104	12	Brasiléia	120010	1	3	3	2	6	5	1	2	1	1	1
5519	1200054	12	Assis Brasil	120005
5520	1200013	12	Acrelândia	120001	21	40	8	25	9	6	9	6	7	11	9	7	158
5521	1101807	11	Vale do Paraíso	110180
5522	1101757	11	Vale do Anari	110175					1
5523	1101708	11	Urupá	110170		2
5524	1101609	11	Theobroma	110160
5525	1101559	11	Teixeirópolis	110155
5526	1101500	11	Seringueiras	110150
5527	1101492	11	São Francisco do Guaporé	110149	1	1	1	5	5	5	6	5			4
5528	1101484	11	São Felipe D'Oeste	110148
5529	1101476	11	Primavera de Rondônia	110147
5530	1101468	11	Pimenteiras do Oeste	110146	8	2					1				1
5531	1101450	11	Parecis	110145
5532	1101435	11	Nova União	110143
5533	1101401	11	Monte Negro	110140
5534	1101302	11	Mirante da Serra	110130			1
5535	1101203	11	Ministro Andreazza	110120
5536	1101104	11	Itapuã do Oeste	110110				1						2	1
5537	1101005	11	Governador Jorge Teixeira	110100				1
5538	1100940	11	Cujubim	110094						1
5539	1100924	11	Chupinguaia	110092									1
5540	1100908	11	Castanheiras	110090
5541	1100809	11	Candeias do Jamari	110080							2	1		2
5542	1100700	11	Campo Novo de Rondônia	110070	1
5543	1100601	11	Cacaulândia	110060						2
5544	1100502	11	Novo Horizonte do Oeste	110050	1
5545	1100452	11	Buritis	110045					1
5546	1100403	11	Alto Paraíso	110040					2
5547	1100379	11	Alto Alegre dos Parecis	110037	1							3
5548	1100346	11	Alvorada D'Oeste	110034		1
5549	1100338	11	Nova Mamoré	110033	15	13	5	3	1			1	1	1	1
5550	1100320	11	São Miguel do Guaporé	110032						1
5551	1100304	11	Vilhena	110030		2	2	3	1			1	3
5552	1100296	11	Santa Luzia D'Oeste	110029
5553	1100288	11	Rolim de Moura	110028								1
5554	1100262	11	Rio Crespo	110026
5555	1100254	11	Presidente Médici	110025
5556	1100205	11	Porto Velho	110020	64	114	85	39	65	62	32	14	44	42	96	52	709
5557	1100189	11	Pimenta Bueno	110018				2	2
5558	1100155	11	Ouro Preto do Oeste	110015						1	1
5559	1100148	11	Nova Brasilândia D'Oeste	110014
5560	1100130	11	Machadinho D'Oeste	110013							1					1
5561	1100122	11	Ji-Paraná	110012		4	1	1	4	2	3	2	1	1
5562	1100114	11	Jaru	110011		1	1	1	1		1
5563	1100106	11	Guajará-Mirim	110010	9	30	19	23	19	8	8	6	8	7	4	4	145
5564	1100098	11	Espigão D'Oeste	110009	2	1			1
5565	1100080	11	Costa Marques	110008	9	8	9	7	9	4	2	2	8	2	5	3	68
5566	1100072	11	Corumbiara	110007
5567	1100064	11	Colorado do Oeste	110006					1
5568	1100056	11	Cerejeiras	110005	3	1	1
5569	1100049	11	Cacoal	110004		2	1		1				1
5570	1100031	11	Cabixi	110003
5571	1100023	11	Ariquemes	110002		3		2	15	1
5572	1100015	11	Alta Floresta D'Oeste	110001		2	3	4	5	6	9	4	4
