# Supplementary material for: Reaching the malaria elimination goal in Brazil: a spatial analysis and time-series study
Source: Infect Dis Poverty. 2022 Apr 5;11:39. doi: 10.1186/s40249-022-00945-5 (PMC8981179; doi:10.1186/s40249-022-00945-5)
Supplement: Supplementary file 5 — Additional file 5. Imported P. falciparum-malaria cases per municipality of official case report, Brazilian Amazon, 2009-2020. [file 40249_2022_945_MOESM5_ESM.xlsx]

## Sheet: imp2009falc
MUN_NOTI	MUN_NOTI_n
110010	1
110020	16
110033	1
110050	1
120001	16
120038	7
120040	1
130020	97
130040	2
130060	72
130185	1
130260	20
130406	6
140005	5
140010	554
140015	1
140017	2
140020	2
140028	2
140030	14
140040	2
140045	16
140050	5
140060	3
140070	7
150040	1
150050	12
150060	4
150080	11
150090	1
150100	1
150130	2
150140	59
150190	1
150230	1
150240	2
150270	1
150277	1
150293	3
150320	1
150360	56
150370	1
150380	4
150390	1
150420	5
150442	5
150480	7
150548	1
150550	2
150553	2
150590	1
150610	1
150680	50
150715	5
150730	2
150780	2
150805	1
150808	1
150810	1
150812	2
150815	1
150830	1
160005	1
160015	4
160020	10
160027	20
160030	194
160050	716
160053	5
160060	50
160070	9
170210	1
170255	1
170740	1
170950	1
171320	1
171830	3
172080	3
172100	3
210005	8
210060	2
210087	1
210095	5
210120	2
210140	1
210160	19
210177	1
210190	1
210193	2
210200	32
210215	2
210220	1
210232	7
210255	2
210290	1
210300	10
210317	2
210320	7
210330	6
210350	7
210355	2
210390	1
210400	2
210430	1
210440	2
210465	2
210467	7
210480	3
210515	1
210520	3
210530	16
210535	2
210540	2
210542	2
210545	2
210547	1
210560	4
210565	3
210570	44
210590	2
210620	1
210632	1
210637	9
210650	2
210667	2
210670	1
210690	1
210735	4
210740	2
210750	1
210760	8
210800	2
210810	14
210820	8
210825	23
210830	2
210845	1
210850	7
210860	67
210870	5
210890	6
210900	1
210910	11
210923	3
210980	9
210990	22
211000	13
211003	11
211010	12
211050	33
211060	2
211070	4
211100	1
211102	1
211120	1
211130	13
211140	1
211150	4
211163	1
211172	3
211176	3
211220	3
211245	16
211280	5
211300	6
211400	24
510025	1
510340	1
510642	1
510675	1
510704	1
510792	1

## Sheet: imp2010falc
MUN_NOTI	MUN_NOTI_n
110002	1
110004	1
110012	1
110020	21
110033	1
110146	1
110170	1
120001	1
120017	1
120038	6
120040	2
130020	109
130060	58
130190	1
130260	13
130353	2
130356	1
130390	1
130406	12
130440	2
140002	13
140005	25
140010	859
140015	10
140017	2
140023	4
140028	6
140040	2
140045	56
140047	5
140060	10
140070	21
150040	7
150050	10
150060	3
150080	2
150130	1
150140	34
150240	2
150270	1
150293	3
150295	1
150350	1
150360	49
150420	5
150442	1
150470	1
150480	4
150506	1
150548	1
150553	2
150565	1
150613	1
150619	7
150620	2
150630	1
150680	41
150715	4
150810	3
150812	1
150835	1
150840	1
160005	1
160015	7
160027	13
160030	183
160050	659
160053	5
160060	33
160070	5
170100	1
170220	1
170255	1
172100	1
210005	5
210047	2
210060	4
210087	1
210095	1
210120	1
210130	1
210160	10
210190	1
210197	1
210200	22
210210	2
210215	5
210220	1
210232	14
210235	1
210255	1
210300	8
210320	3
210330	4
210350	1
210360	2
210400	4
210409	1
210440	2
210465	1
210467	8
210480	4
210520	1
210530	11
210535	5
210540	4
210542	5
210547	1
210560	12
210565	3
210570	44
210590	1
210596	1
210620	3
210632	3
210635	1
210637	3
210650	1
210690	5
210735	8
210740	4
210800	1
210810	11
210820	8
210825	6
210845	1
210850	5
210860	30
210870	3
210890	1
210900	2
210910	6
210923	4
210975	2
210980	17
210990	21
211000	4
211003	11
211010	7
211023	2
211030	6
211050	15
211060	1
211070	10
211125	1
211130	6
211150	1
211163	2
211176	8
211210	1
211223	1
211230	2
211245	6
211250	1
211260	1
211280	1
211285	1
211300	8
211400	19
510370	1
510520	2
510792	3

## Sheet: imp2011falc
MUN_NOTI	MUN_NOTI_n
110020	6
110033	2
110130	1
120020	1
120038	2
130020	35
130040	1
130060	20
130260	24
130406	5
140005	15
140010	805
140015	7
140023	2
140028	4
140030	22
140045	36
140050	4
140060	5
140070	1
150040	1
150050	2
150080	3
150085	1
150140	23
150170	1
150178	2
150195	2
150215	1
150240	3
150309	1
150320	1
150345	1
150360	28
150420	1
150442	1
150480	9
150503	1
150550	1
150613	2
150660	1
150680	37
150715	4
150746	1
150760	1
150805	2
150808	1
150820	2
150840	1
160010	1
160015	1
160027	10
160030	75
160040	1
160050	504
160053	7
160055	1
160060	21
160070	5
170100	1
170210	1
171830	1
172100	1
210005	4
210047	5
210060	3
210095	5
210120	2
210160	12
210197	2
210200	18
210203	1
210210	4
210232	5
210235	1
210255	3
210300	7
210320	1
210325	1
210330	1
210360	1
210400	1
210430	1
210467	4
210530	9
210535	2
210540	1
210542	2
210547	1
210560	15
210565	1
210570	75
210596	4
210632	5
210637	3
210690	3
210735	1
210810	4
210820	15
210825	2
210850	5
210860	19
210870	2
210890	1
210900	3
210910	1
210923	2
210975	1
210980	10
210990	5
211000	14
211003	8
211010	4
211030	6
211050	6
211102	2
211130	5
211167	3
211170	2
211172	1
211176	2
211180	1
211230	5
211245	7
211250	1
211300	4
211400	12
510025	4
510250	1
510340	1
510790	1

## Sheet: imp2012falc
MUN_NOTI	MUN_NOTI_n
110011	1
110012	1
110020	6
110030	1
110100	1
110110	1
120020	1
120040	1
130020	157
130060	83
130120	1
130165	1
130250	1
130260	12
130320	1
130340	1
130353	1
130356	1
130380	1
130406	5
140002	1
140005	36
140010	818
140015	7
140017	1
140023	3
140028	8
140030	27
140045	66
140047	7
140060	9
140070	4
150010	2
150040	1
150080	1
150140	20
150195	4
150220	2
150309	4
150360	27
150370	1
150380	5
150420	2
150442	2
150470	1
150480	7
150495	1
150500	1
150506	1
150530	2
150550	2
150553	2
150565	1
150613	2
150618	1
150619	1
150680	23
150715	11
150805	3
150810	1
150815	1
150820	1
150840	1
160015	1
160027	2
160030	126
160050	608
160053	11
160060	14
160070	4
171610	1
172100	2
210005	3
210047	13
210060	1
210087	1
210095	7
210160	17
210197	1
210200	15
210215	1
210232	5
210300	4
210317	2
210320	1
210330	3
210360	1
210400	5
210409	2
210455	1
210465	3
210467	1
210480	5
210530	9
210535	5
210542	1
210560	5
210565	5
210570	63
210596	9
210600	1
210632	10
210635	3
210637	3
210735	1
210740	1
210810	6
210820	3
210850	2
210860	37
210870	1
210880	1
210890	2
210910	3
210923	3
210980	2
210990	13
211000	5
211003	17
211023	2
211030	4
211050	19
211070	2
211085	1
211102	1
211130	5
211163	4
211167	3
211170	1
211176	4
211230	1
211240	1
211245	5
211280	3
211285	1
211300	5
211400	15
510340	1
510790	3

## Sheet: imp2013falc
MUN_NOTI	MUN_NOTI_n
110002	2
110004	1
110009	1
110010	4
110012	2
110018	2
110020	9
110040	1
120038	2
130006	1
130014	1
130020	281
130030	2
130040	1
130060	156
130260	30
130310	2
130356	2
130360	9
130370	2
130390	2
130406	13
140002	2
140005	31
140010	1456
140015	16
140017	6
140020	11
140023	8
140028	5
140030	59
140045	158
140047	13
140050	1
140060	20
140070	2
150040	1
150050	1
150080	7
150140	10
150150	3
150172	2
150178	3
150195	3
150220	6
150293	2
150295	1
150345	2
150360	16
150380	6
150420	1
150470	2
150480	8
150495	2
150506	2
150530	1
150550	2
150553	2
150618	1
150619	3
150680	32
150715	8
150760	1
150795	1
150800	1
150805	1
150810	1
150815	1
150820	1
150840	1
160027	6
160030	82
160050	461
160053	3
160060	17
160070	4
160080	1
170030	1
172100	1
210005	4
210047	5
210055	1
210060	1
210095	3
210160	19
210200	26
210203	1
210215	7
210220	2
210232	12
210260	1
210300	4
210317	1
210320	2
210330	6
210350	8
210380	1
210400	1
210409	3
210420	3
210467	2
210480	1
210520	1
210530	13
210535	8
210560	7
210565	3
210570	69
210580	2
210596	2
210600	1
210632	4
210635	1
210637	3
210690	1
210745	1
210770	1
210810	6
210820	9
210825	2
210830	1
210850	4
210860	47
210870	1
210900	1
210910	3
210923	2
210927	1
210955	1
210975	2
210980	9
210990	6
211000	21
211003	24
211010	4
211023	1
211030	3
211050	26
211070	1
211085	1
211090	1
211102	1
211130	3
211153	1
211163	3
211167	2
211176	2
211180	2
211240	4
211245	5
211300	2
211400	14
510025	1
510629	1

## Sheet: imp2014falc
MUN_NOTI	MUN_NOTI_n
110012	1
110020	1
110060	1
110149	1
130020	253
130060	31
130260	12
130380	2
130390	1
130406	7
140002	1
140005	16
140010	510
140015	4
140017	5
140020	4
140028	2
140030	17
140040	1
140045	55
140047	14
140060	2
150010	2
150040	1
150050	2
150080	1
150140	5
150178	1
150180	1
150240	1
150360	7
150380	2
150420	1
150442	1
150553	1
150616	1
150619	2
150680	10
150795	2
150805	1
150810	1
160020	1
160027	1
160030	17
160050	101
160060	4
160080	2
170210	1
210005	1
210047	1
210060	1
210087	1
210095	2
210160	7
210200	4
210215	1
210232	3
210317	1
210320	1
210380	1
210390	1
210400	3
210440	1
210467	1
210480	1
210530	4
210535	2
210547	1
210560	4
210570	34
210632	5
210635	1
210735	1
210810	2
210820	4
210850	4
210860	2
210870	1
210910	1
210923	2
210980	6
211000	5
211003	2
211010	4
211020	2
211030	3
211060	1
211163	1
211167	2
211176	2
211230	5
211260	1
211300	3
211400	2
510704	1
510792	1

## Sheet: imp2015falc
MUN_NOTI	MUN_NOTI_n
110020	1
110080	1
120040	1
130020	387
130060	81
130120	1
130210	2
130260	12
130370	1
130406	21
140005	9
140010	380
140017	3
140020	5
140030	9
140040	1
140045	50
140047	16
140060	3
140070	2
150010	1
150050	1
150140	2
150172	1
150360	4
150375	1
150380	2
150550	1
150553	1
150680	9
150795	2
150805	1
160027	6
160030	10
160050	52
160053	1
160060	2
210005	1
210060	2
210095	1
210160	2
210177	1
210232	3
210300	1
210317	1
210350	1
210400	2
210530	5
210570	2
210596	1
210632	1
210637	1
210745	1
210770	3
210810	2
210820	4
210825	1
210860	2
210890	2
210980	4
211000	3
211003	2
211107	1
211167	1
211230	3
211300	1
211400	5

## Sheet: imp2016falc
MUN_NOTI	MUN_NOTI_n
110008	1
110020	1
110030	1
110080	1
130020	88
130040	1
130060	10
130210	6
130260	23
130360	1
130370	1
130380	2
130406	8
130440	1
140002	2
140005	19
140010	588
140015	3
140017	5
140020	4
140023	5
140030	13
140040	2
140045	319
140047	17
140050	3
150040	2
150060	1
150080	2
150360	3
150380	1
150420	2
150475	1
150480	1
150550	1
150553	2
150619	2
150680	8
160027	9
160030	11
160050	58
160053	1
160060	2
172100	1
210047	1
210160	3
210200	2
210220	1
210232	2
210300	3
210400	2
210405	1
210440	2
210467	1
210530	1
210547	1
210565	1
210570	7
210590	1
210596	2
210632	4
210635	1
210667	1
210735	1
210745	2
210760	1
210810	6
210820	3
210850	1
210860	2
210910	1
210980	2
210990	4
211000	3
211003	6
211010	1
211030	5
211050	1
211070	2
211170	1
211176	2
211230	1
211400	1
510340	1

## Sheet: imp2017falc
MUN_NOTI	MUN_NOTI_n
110020	1
120038	1
120045	1
130020	83
130060	24
130190	1
130210	1
130260	22
130290	1
130380	2
130406	3
140002	10
140005	10
140010	582
140015	1
140017	10
140020	3
140023	5
140028	2
140030	12
140040	1
140045	315
140047	11
140050	3
140060	1
150040	1
150060	1
150080	3
150085	1
150140	3
150178	1
150293	1
150295	1
150360	6
150380	1
150420	3
150480	3
150553	1
150565	1
150619	1
150680	7
150715	1
150780	1
150795	1
150805	1
160027	3
160030	7
160050	19
160053	1
160060	4
160070	4
170255	1
210005	2
210047	2
210060	3
210120	1
210160	4
210200	1
210232	2
210275	1
210380	1
210465	1
210480	1
210515	1
210530	1
210535	3
210542	1
210547	1
210560	4
210570	12
210580	1
210590	1
210592	2
210596	2
210632	2
210635	1
210740	1
210750	1
210810	9
210820	1
210860	3
210975	1
210980	3
210990	1
211000	6
211003	1
211030	3
211050	3
211070	2
211130	7
211230	4
211245	2
211300	1
510340	1
510642	1
510792	1
510805	1

## Sheet: imp2018falc
MUN_NOTI	MUN_NOTI_n
110020	2
110080	1
120045	1
130020	24
130040	16
130060	12
130260	34
130353	1
130360	1
130380	3
130406	3
140002	4
140005	4
140010	664
140015	4
140017	3
140020	6
140023	3
140028	7
140030	20
140045	777
140047	25
140050	4
140060	3
140070	1
150060	1
150140	6
150172	2
150178	2
150360	11
150420	2
150480	4
150553	3
150680	9
160027	2
160030	8
160050	26
160060	3
160070	4
172100	2
210047	2
210060	1
210120	1
210160	4
210177	2
210200	2
210400	6
210420	1
210460	2
210530	2
210535	2
210570	6
210635	1
210680	1
210735	1
210770	1
210810	2
210820	4
210860	1
210890	2
210923	5
210975	1
210990	3
211003	1
211030	5
211050	2
211070	1
211140	1
211167	2
211176	1
211230	1
211250	1
211300	3
211400	1
510560	1
510790	1

[truncated: 2 more sheets: imp2019falc, imp2020falc]
