# Supplementary material for: Reaching the malaria elimination goal in Brazil: a spatial analysis and time-series study
Source: Infect Dis Poverty. 2022 Apr 5;11:39. doi: 10.1186/s40249-022-00945-5 (PMC8981179; doi:10.1186/s40249-022-00945-5)
Supplement: Supplementary file 6 — Additional file 6. Total new malaria cases in the Brazilian Amazon per month from January/2009 to December/2020. [file 40249_2022_945_MOESM6_ESM.xlsx]

## Sheet: malariaBrazil
year	month	mes_ano
2009	1	22565
2009	2	18602
2009	3	19326
2009	4	19070
2009	5	23860
2009	6	27041
2009	7	31795
2009	8	33500
2009	9	32627
2009	10	27889
2009	11	24796
2009	12	20510
2010	1	25352
2010	2	25120
2010	3	27579
2010	4	25483
2010	5	28246
2010	6	31933
2010	7	34121
2010	8	28265
2010	9	24340
2010	10	24145
2010	11	27104
2010	12	23698
2011	1	24041
2011	2	18789
2011	3	16546
2011	4	15153
2011	5	19712
2011	6	23764
2011	7	26364
2011	8	27743
2011	9	23688
2011	10	22409
2011	11	23352
2011	12	18811
2012	1	21105
2012	2	21656
2012	3	20576
2012	4	19035
2012	5	21910
2012	6	23981
2012	7	24018
2012	8	20337
2012	9	16045
2012	10	16107
2012	11	16208
2012	12	13526
2013	1	14754
2013	2	12678
2013	3	11794
2013	4	14468
2013	5	17104
2013	6	16238
2013	7	17341
2013	8	14442
2013	9	14048
2013	10	14004
2013	11	12352
2013	12	10305
2014	1	11998
2014	2	9382
2014	3	9130
2014	4	9944
2014	5	12284
2014	6	11919
2014	7	14851
2014	8	13505
2014	9	13505
2014	10	12576
2014	11	11036
2014	12	8977
2015	1	9203
2015	2	8350
2015	3	8825
2015	4	9672
2015	5	11057
2015	6	12431
2015	7	14731
2015	8	15430
2015	9	14740
2015	10	12010
2015	11	11003
2015	12	10530
2016	1	11281
2016	2	10373
2016	3	9546
2016	4	8597
2016	5	8801
2016	6	8800
2016	7	8558
2016	8	10479
2016	9	10973
2016	10	13300
2016	11	12563
2016	12	10634
2017	1	12694
2017	2	10204
2017	3	10546
2017	4	9256
2017	5	12940
2017	6	14193
2017	7	17211
2017	8	20449
2017	9	22554
2017	10	21517
2017	11	20594
2017	12	17029
2018	1	19093
2018	2	15408
2018	3	13891
2018	4	13413
2018	5	14128
2018	6	13589
2018	7	15323
2018	8	18996
2018	9	17655
2018	10	17938
2018	11	15352
2018	12	12413
2019	1	12849
2019	2	10577
2019	3	9512
2019	4	10646
2019	5	13321
2019	6	13200
2019	7	15890
2019	8	14414
2019	9	14484
2019	10	15193
2019	11	12319
2019	12	10511
2020	1	10772
2020	2	9187
2020	3	10733
2020	4	10874
2020	5	10757
2020	6	11982
2020	7	12442
2020	8	13039
2020	9	14440
2020	10	14380
2020	11	12696
2020	12	10805
