# Supplementary material for: Reaching the malaria elimination goal in Brazil: a spatial analysis and time-series study
Source: Infect Dis Poverty. 2022 Apr 5;11:39. doi: 10.1186/s40249-022-00945-5 (PMC8981179; doi:10.1186/s40249-022-00945-5)
Supplement: Supplementary file 7 — Additional file 7. Total new malaria cases in the Brazilian Amazon per parasite species, 2009-2020. [file 40249_2022_945_MOESM7_ESM.xlsx]

## Sheet: m.3
	Vivax	Falciparum
2009	253655	47841
2010	277412	47829
2011	227123	32805
2012	198074	32794
2013	138568	28300
2014	116282	22189
2015	121197	15432
2016	108590	13808
2017	167078	19613
2018	164347	19031
2019	134484	16298
2020	118943	23033
